# Supplementary material for: Novel anti-virulence compounds disrupt exotoxin expression in MRSA
Source: Microbiol Spectr. 2024 Oct 21;12(12):e01464-24. doi: 10.1128/spectrum.01464-24 (PMC11619317; doi:10.1128/spectrum.01464-24)
Supplement: Table S4 — RNA-seq differential gene expression results. [file spectrum.01464-24-s0002.xlsx]

## Sheet: Table S4
Table S4: RNA-seq Differential Gene Expression Results
Novel Anti-virulence Compounds Disrupt Exotoxin Expression in MRSA
Balogh, Halie, Anthony, Amaiya,Stempel, Robin, Vossen, Lauren, Federico, Victoria A., Valenzano, Gabriel Z., Blackledge, Meghan S.*, and Miller, Heather B.*
High Point University, High Point, NC 27268
*corresponding authors mblackle@highpoint.edu and hmiller@highpoint.edu
gene_id	Un_A_count	Ox_A_count	Cmpd8_A_count	Lor_A_count	Cmpd8_Ox_A_count	Lor_Ox_A_count	Un_B_count	Ox_B_count	Cmpd8_B_count	Lor_B_count	Cmpd8_Ox_B_count	Lor_Ox_B_count	Un_C_count	Ox_C_count	Cmpd8_C_count	Lor_C_count	Cmpd8_Ox_C_count	Lor_Ox_C_count	Un_A_fpkm	Un_B_fpkm	Un_C_fpkm	Ox_A_fpkm	Ox_B_fpkm	Ox_C_fpkm	Cmpd8_A_fpkm	Cmpd8_B_fpkm	Cmpd8_C_fpkm	Lor_A_fpkm	Lor_B_fpkm	Lor_C_fpkm	Cmpd8_Ox_A_fpkm	Cmpd8_Ox_B_fpkm	Cmpd8_Ox_C_fpkm	Lor_Ox_A_fpkm	Lor_Ox_B_fpkm	Lor_Ox_C_fpkm	OxvsUn_Ox	OxvsUn_Un	OxvsUn_log2FoldChange	OxvsUn_pvalue	OxvsUn_padj	LorvsUn_Lor	LorvsUn_Un	LorvsUn_log2FoldChange	LorvsUn_pvalue	LorvsUn_padj	Cmpd8vsUn_Cmpd8	Cmpd8vsUn_Un	Cmpd8vsUn_log2FoldChange
SA_RS00145	7303	6281	7366	6164	6359	5684	8796	9005	7499	6061	6400	5457	5712	6227	7471	5003	5183	3740	763.624	911.506	699.691	743.094	1050.55	754.814	673.381	758.969	845.603	647.906	614.336	642.28	566.587	728.035	570.967	588.641	674.54	569.204	7432.54	6876.42	0.112175	0.67035	0.998919	5710.63	7080.12	-0.310208	0.0900124	0.35278	7140.54	7364.39	-0.0446271
Novel00001	24	17	18	12	9	17	18	25	24	14	13	12	24	6	13	11	9	16	3.53095	2.62451	4.13648	2.82987	4.10371	1.02333	2.31528	3.4177	2.0703	1.77473	1.9966	1.98696	1.12829	2.08074	1.395	2.47712	2.08707	3.42624	16.481	21.1741	-0.357081	0.59393	1	12.2684	21.8166	-0.828051	0.124219	1	17.3529	22.6815	-0.379449
SA_RS00150	4810	4703	4569	3649	4533	4077	5249	5012	4534	3842	3986	3280	3805	4179	4569	2832	3732	2765	604.07	653.303	559.805	668.273	702.28	608.412	501.666	551.145	621.117	460.667	467.717	436.668	485.096	544.595	493.783	507.109	486.958	505.423	4801.29	4380.71	0.132207	0.450319	0.998919	3406.32	4511.61	-0.405457	0.00577044	0.0607345	4369.26	4692.48	-0.10313
Novel00002	60	37	48	36	28	22	32	38	48	24	40	24	64	27	24	26	43	12	16.5599	8.75289	20.6931	11.5543	11.7016	8.63878	11.5824	12.823	7.17012	9.98801	6.42096	8.81039	6.58511	12.0105	12.5033	6.01376	7.83055	4.82064	35.1984	50.447	-0.515357	0.284696	0.998919	28.6783	52.0017	-0.857645	0.0939643	0.362793	37.4793	54.0516	-0.52192
SA_RS00155	1443	1209	1269	1400	1649	1369	1462	1545	1395	1897	1452	1949	1268	1214	1424	1044	1561	1181	835.385	838.81	859.962	791.924	997.942	814.746	642.293	781.694	892.36	814.74	1064.56	742.056	813.468	914.494	952.084	784.95	1333.85	995.149	1371.65	1325.17	0.0497886	0.800622	0.998919	1417.24	1364.8	0.05483	0.796673	0.958603	1311.08	1419.31	-0.114818
SA_RS00160	4909	4277	5540	5101	5387	5122	6195	5860	5387	5896	5107	5488	4063	3889	4797	3877	4214	4003	628.135	785.593	609.041	619.208	836.594	576.874	619.756	667.19	664.415	656.125	731.309	609.077	587.363	710.919	568.076	649.109	830.137	745.527	4843.47	4786.26	0.0171191	0.948588	0.998919	4887.46	4927.05	-0.0116345	0.952639	0.998246	4998.96	5124.69	-0.0359353
SA_RS00165	6087	5016	6799	5480	6319	5149	6685	5265	6777	6207	5707	4662	4873	5136	5760	4282	5024	3967	448	487.609	420.156	417.704	432.344	438.21	437.492	482.786	458.888	405.439	442.832	386.934	396.298	456.958	389.561	375.332	405.622	424.966	5334.08	5576.97	-0.0643015	0.688397	0.998919	5257.99	5743.42	-0.127386	0.406308	0.743179	6141.58	5973.62	0.0399201
SA_RS00170	10076	8119	10126	7886	8506	6145	10501	8484	10061	8740	8196	5855	6954	6593	7406	5496	6419	4258	537.443	555.099	434.529	489.986	504.896	407.671	472.208	519.431	427.6	422.836	451.896	359.921	386.606	475.598	360.714	324.627	369.187	330.573	8010.58	8667.95	-0.113815	0.599556	0.998919	7249.52	8929.85	-0.300728	0.14013	0.448611	8719.7	9288.95	-0.0912554
SA_RS00175	579	457	1057	683	833	335	991	725	1286	864	1236	739	516	437	567	553	435	269	101.425	172.042	105.89	90.577	141.697	88.742	161.879	218.046	107.512	120.27	146.711	118.934	124.34	235.547	80.2797	58.1203	153.033	68.5859	558.978	655.755	-0.230524	0.532611	0.998919	689.973	674.43	0.0327295	0.913955	0.992312	910.595	701.542	0.376283
SA_RS00180	662	557	1115	493	764	397	255	248	372	161	331	161	910	627	1443	429	912	185	62.2301	23.7563	100.213	59.2427	26.0106	68.3272	91.6365	33.8476	146.831	46.5865	14.6707	49.5126	61.1977	33.8505	90.3212	36.9616	17.8914	25.3123	497.191	599.362	-0.269379	0.661253	0.998919	370.825	617.66	-0.736257	0.26618	0.614907	953.376	641.738	0.571163
SA_RS00185	3729	3521	4422	3971	3807	1586	3059	2216	3345	2350	2580	1539	2380	1890	3512	1937	2718	1116	412.638	335.469	308.527	440.839	273.592	242.45	427.806	358.274	420.67	441.721	252.074	263.162	358.971	310.592	316.868	173.819	201.322	179.746	2629.26	2890.8	-0.136826	0.67544	0.998919	2711.67	2980.47	-0.136332	0.674656	0.904236	3578.95	3100.27	0.207062
SA_RS00190	200	167	306	218	256	146	67	59	85	104	111	106	210	94	255	178	217	116	40.9238	13.5868	50.3391	38.6633	13.4696	22.2975	54.7417	16.8348	56.4802	44.8408	20.6283	44.718	44.636	24.7095	46.7797	29.5881	25.6406	34.5479	110.47	155.06	-0.488289	0.435324	0.998919	169.264	159.947	0.0817958	0.890784	0.988569	206.14	166.231	0.310956
SA_RS00195	337	343	466	459	434	215	126	106	109	128	94	153	296	177	285	284	254	113	145.436	53.89	149.649	167.484	51.0392	88.5519	175.824	45.5313	133.136	199.125	53.5469	150.479	159.599	44.133	115.485	91.8963	78.0563	70.9803	215.997	244.718	-0.179678	0.763161	0.998919	293.742	252.53	0.218124	0.72548	0.933696	270.778	262.517	0.0451319
SA_RS00200	270	243	384	301	567	422	227	197	243	258	251	274	203	216	238	231	394	224	39.6822	33.0639	34.9516	40.4087	32.3039	36.8017	49.3417	34.5685	37.8633	44.4702	36.7565	41.6831	71.0091	40.1328	61.007	61.4274	47.6055	47.9179	226.894	221.832	0.0323308	0.887566	0.998919	262.286	228.633	0.197356	0.373771	0.717355	272.128	237.785	0.195374
SA_RS00205	1996	1446	2435	2060	2767	2078	1918	1827	2162	2340	2035	2287	1587	1271	2063	1802	1960	1782	302.726	288.293	281.972	248.139	309.161	223.47	322.879	317.386	338.687	314.071	344.024	335.553	357.601	335.775	313.183	312.143	410.045	393.383	1569.19	1742.55	-0.151179	0.492968	0.998919	2053.45	1795.2	0.193746	0.16844	0.496029	2116.73	1867.05	0.180878
SA_RS00210	6407	5940	8118	7054	9022	6483	7281	6156	8043	7626	7354	6396	4847	4912	6568	5552	7101	4214	463.644	522.177	410.906	486.355	497.033	412.071	513.606	563.366	514.485	513.141	534.947	493.282	556.33	578.959	541.379	464.648	547.16	443.857	5874.59	5843.66	0.00757342	0.970678	0.998919	6674.67	6018	0.149362	0.386185	0.726065	7207.74	6259.67	0.203394
Novel00003	4	5	2	6	6	4	2	5	3	8	4	2	3	2	1	1	5	0	0.548277	0.271685	0.481727	0.775437	0.764657	0.317799	0.239674	0.398019	0.148371	0.826727	1.06295	0.168289	0.700794	0.596477	0.722041	0.543023	0.324075	0	4.12542	2.87435	0.52776	0.624141	1	4.68207	2.9659	0.682705	0.560905	1	1.87419	3.08404	-0.703828
SA_RS00215	3592	3522	4402	5322	4748	4009	3588	3668	3562	3345	3245	3645	2558	2736	3583	3327	3548	2405	1144.42	1132.91	954.747	1269.62	1303.87	1010.52	1226.17	1098.46	1235.68	1704.49	1033.06	1301.42	1289.01	1124.75	1190.92	1265.03	1372.84	1115.27	3426.75	3071.3	0.157928	0.463422	0.998919	3977.52	3164.32	0.329908	0.228005	0.579868	3666.22	3291.41	0.155457
SA_RS00220	4655	4189	5591	5392	5492	4286	5464	5181	5920	5675	5400	5242	3708	3568	4336	3697	4617	3099	473.191	550.458	441.567	481.797	587.608	420.46	496.887	582.48	477.107	550.983	559.199	461.405	475.715	597.18	494.458	431.507	629.926	458.518	4467.17	4364.02	0.0336758	0.887721	0.998919	4842.82	4493.5	0.10804	0.566402	0.849972	5016.37	4673.77	0.102015
Novel00004	5	1	9	5	1	9	8	4	2	6	4	7	0	4	1	5	3	3	1.06439	1.68778	0	0.240861	0.950049	0.987125	1.67503	0.412099	0.23043	1.06997	1.23812	1.30682	0.181396	0.926368	0.672825	1.89753	1.76158	0.929541	3.12909	3.91665	-0.338296	0.817354	1	5.32408	4.0348	0.382509	0.763914	1	3.5945	4.20265	-0.223436
SA_RS00225	461	380	915	1064	1186	893	889	657	850	635	778	526	426	462	290	603	630	573	51.1318	97.7211	55.3528	47.6882	81.3041	59.404	88.7284	91.254	34.8175	118.632	68.2727	82.1152	112.092	93.878	73.6178	98.0979	68.9686	92.5045	518.322	557.513	-0.10539	0.791627	0.998919	760.879	573.186	0.408403	0.295512	0.645034	634.551	596.245	0.0900065
SA_RS00230	0	0	1	2	0	0	0	0	1	4	0	1	0	3	3	1	2	2	0	0	0	0	0	6.60387	1.66014	1.83796	6.16631	3.81764	7.3627	2.33136	0	0	4.00107	0	2.24476	5.52767	1.06426	0	2.59636	0.515504	1	2.22036	0	3.62487	0.167075	1	1.67011	0	3.14146
SA_RS00235	0	0	0	0	0	0	0	1	0	0	1	1	0	0	0	0	0	0	0	0	0	0	2.17665	0	0	0	0	0	0	0	0	2.1224	0	0	2.30626	0	--	--	--	--	--	--	--	--	--	--	--	--	--
SA_RS00240	2086	1735	2956	2037	2761	2404	2243	2199	2909	2882	2717	2654	2123	1874	2633	1910	2755	2057	423.187	450.966	504.554	398.249	497.737	440.728	524.293	571.221	578.201	415.413	566.755	475.738	477.292	599.656	588.832	483.026	636.494	607.394	2008.96	2057.31	-0.0341984	0.86692	0.998919	2250.89	2118.03	0.0879342	0.668619	0.902323	2704.27	2202.33	0.296295
SA_RS00245	5122	4371	6425	5108	6117	4549	6195	6108	7047	6803	6351	6259	4398	3932	5710	3941	5428	2944	399.26	478.58	401.617	385.509	531.218	355.315	437.866	531.696	481.795	400.257	514.044	377.172	406.307	538.583	445.768	351.197	576.763	334.02	4975.65	4969.41	0.00180285	0.994517	0.998919	5186.74	5115.91	0.0198972	0.925359	0.995311	6099.57	5320.82	0.196989
Novel00005	1	0	2	2	0	0	0	2	5	0	0	0	1	0	0	1	1	0	0.427672	0	0.501015	0	0.954328	0	0.747812	2.06978	0	0.859829	0	0.525082	0	0	0.450571	0	0	0	0.684603	0.656951	0.0738453	0.980883	1	1.0201	0.678701	0.596033	0.809348	1	2.14357	0.705195	1.6332
Novel00006	1	2	1	2	8	0	0	0	1	0	0	0	0	2	0	0	0	0	0.46089	0	0	1.04295	0	1.06859	0.402947	0.446107	0	0.926612	0	0	3.14186	0	0	0	0	0	1.39127	0.302688	2.0232	0.473577	1	0.630721	0.315597	0.85173	0.833205	1	0.60296	0.32881	0.736005
SA_RS00250	5348	4463	6666	5487	5797	4303	5837	5597	6515	5761	5655	5247	4036	3875	5465	3832	4467	2949	570.513	617.106	504.388	538.689	666.172	479.213	621.714	672.715	631.065	588.41	595.738	501.898	526.959	656.298	502.044	454.636	661.699	457.896	4811.88	4802.03	0.00292534	0.990027	0.998919	4951.15	4945.85	0.00156814	0.993022	0.998246	5916.14	5144.38	0.201565
Novel00007	14	11	10	7	12	17	3	6	2	3	2	3	5	8	5	3	4	12	2.07905	0.441524	0.869854	1.84827	0.994134	1.37724	1.29834	0.287481	0.803742	1.04497	0.431858	0.546983	1.51851	0.323118	0.625819	2.50037	0.526664	2.5938	8.64152	6.91015	0.319058	0.720387	1	4.27585	7.15518	-0.741554	0.483535	1	5.30778	7.44474	-0.48478
SA_RS00255	3623	3378	4655	3736	3860	2871	3893	3836	4139	3701	3464	3302	2678	2531	3729	2725	3460	1969	653.953	696.4	566.277	689.882	772.527	529.607	734.597	723.13	728.585	677.885	647.561	603.894	593.697	680.221	657.97	513.251	704.581	517.299	3362.44	3214.82	0.0647331	0.792834	0.998919	3349.78	3311.35	0.0165913	0.922996	0.995311	3971.97	3444.31	0.205503
Novel00008	2	0	0	0	3	1	0	0	1	3	0	0	0	0	0	0	0	0	1.32479	0	0	0	0	0	0	0.64115	0	0	1.92629	0	1.69331	0	0	0.656047	0	0	0	0.605375	-1.67502	0.678705	1	0.9002	0.631194	0.51943	0.895761	1	0.312552	0.65762	-0.949366
Novel00009	1	0	0	0	0	2	1	0	1	0	0	0	0	0	0	0	0	0	0.427672	0.423845	0	0	0	0	0	0.413955	0	0	0	0	0	0	0	0.847148	0	0	0	0.60309	-1.6703	0.679593	1	0	0.622699	-1.77188	0.661263	1	0.312552	0.648635	-0.938001
SA_RS00260	554	445	561	362	500	398	537	323	558	521	410	379	430	214	326	360	358	296	98.4992	94.6222	89.5635	89.5199	64.074	44.1082	87.2041	96.0284	62.7408	64.6997	89.7933	78.5853	75.7517	79.305	67.0591	70.0848	79.6595	76.6006	338.173	481.338	-0.50915	0.127318	0.998919	410.67	495.889	-0.272215	0.211236	0.558371	453.287	515.752	-0.185583
SA_RS00265	245	138	232	135	132	121	318	236	391	332	206	203	281	162	152	101	131	105	15.046	19.3543	20.2163	9.58894	16.1705	11.5333	12.4564	23.242	10.1043	8.33411	19.7641	7.61539	6.90761	13.7631	8.47574	7.35966	14.7376	9.38559	185.295	269.234	-0.538602	0.0985396	0.998919	181.523	277.012	-0.60778	0.184773	0.519391	243.652	288.027	-0.240661
SA_RS00270	1093	1290	945	865	959	932	679	1069	584	521	550	574	772	1540	1173	683	948	1081	324.291	199.655	268.331	433.053	353.874	529.685	245.13	167.714	376.723	257.989	149.843	248.8	242.455	177.53	296.329	273.872	201.327	466.829	1351.98	808.302	0.742094	0.0162721	0.556	695.065	833.786	-0.262852	0.453348	0.772176	874.223	867.119	0.0115319
SA_RS00275	486	592	564	367	569	526	382	397	394	384	403	261	459	736	704	390	571	341	55.0625	42.8923	60.9218	75.889	50.1842	96.6676	55.8664	43.2075	86.3381	41.7981	42.173	54.2501	54.9328	49.6729	68.1566	59.0234	34.9571	56.2331	598.793	424.467	0.496615	0.152408	0.998919	382.819	437.358	-0.192752	0.465079	0.780778	537.361	454.735	0.240604
SA_RS00280	18	13	19	8	12	3	0	0	0	0	0	0	15	9	23	17	20	1	10.6811	0	10.4274	8.72819	0	6.19113	9.85709	0	14.7734	4.77205	0	12.3854	6.06771	0	12.5033	1.76313	0	0.863698	7.62423	10.7623	-0.495868	0.77833	1	9.14226	11.1273	-0.288238	0.87805	1	13.6993	11.5644	0.244711
SA_RS00285	88	43	64	63	52	38	3	4	1	2	3	2	50	25	33	24	31	32	18.5667	0.627291	12.3584	10.265	0.941604	6.11469	11.8055	0.204218	7.5366	13.3617	0.409039	6.21697	9.34876	0.6886	6.89073	7.9406	0.498835	9.82697	24.8959	45.2509	-0.861661	0.460341	0.998919	29.8129	46.849	-0.652084	0.617462	0.879672	30.6374	48.714	-0.66829
SA_RS00295	2696	1813	2672	1536	1755	1770	0	0	0	0	0	1	2441	2109	2522	1463	2005	1612	390.194	0	413.874	296.89	0	353.851	338.102	0	395.107	223.472	0	259.968	216.44	0	305.722	253.718	0.171094	339.581	1366.19	1680.8	-0.299046	0.928556	0.998919	1054.05	1737.19	-0.720863	0.828329	0.969475	1673.09	1805.23	-0.109721
SA_RS00300	4438	3561	4386	4269	4971	3971	1	1	2	3	1	0	3623	3521	4472	3239	4958	3409	500.425	0.11175	478.586	454.319	0.125808	460.258	432.386	0.218285	545.838	483.893	0.327911	448.414	477.634	0.122672	588.993	443.476	0	559.496	2463.3	2627.13	-0.0929228	0.97001	0.998919	2608.36	2716.45	-0.0586143	0.980468	0.998246	2865.13	2823.22	0.0212244
Novel00010	2	0	0	2	0	0	0	0	0	0	0	0	0	1	0	2	1	0	1.53134	0	0	0	0	0.887617	0	0	0	1.53937	0	1.88013	0	0	0.806667	0	0	0	0.354752	0.605375	-0.713251	0.859991	1	1.40947	0.631194	1.13445	0.697906	1	0	0.65762	-1.91114
Novel00011	0	0	0	0	0	0	0	0	0	0	0	0	1	2	0	0	2	0	0	0	0.686576	0	0	1.35882	0	0	0	0	0	0	0	0	1.2349	0	0	0	0.709504	0.354264	1.0482	0.795034	1	--	--	--	--	--	--	--	--
SA_RS00305	27342	26183	28337	31984	27259	19151	4	3	8	8	9	3	20803	14361	25872	20101	23582	13631	9614.59	1.39398	8569.71	10417.3	1.17701	5854.21	8711.75	2.72291	9847.82	11305.9	2.72693	8678.29	8167.88	3.443	8736.41	6669.75	1.24709	6976.63	14020.9	15647	-0.158351	0.949989	0.998919	17915.7	16183.9	0.146621	0.952772	0.998246	17434.9	16821.5	0.051629
Novel00012	17	8	8	5	2	20	0	0	0	0	0	0	8	9	8	11	22	16	1.98447	0	1.09402	1.05663	0	1.21793	0.816463	0	1.01087	0.586727	0	1.57654	0.198941	0	2.70564	2.3123	0	2.71853	5.91982	7.9798	-0.431103	0.808249	1	5.85993	8.26998	-0.505963	0.790555	1	5.16901	8.60085	-0.736072
SA_RS00310	27184	20066	31144	27603	28945	25880	3	5	7	12	8	5	24347	21108	26846	22713	27230	22089	5021.28	0.549184	5268.49	4193.71	1.03045	4519.92	5029.52	1.25153	5367.73	5125.4	2.14865	5151	4555.9	1.60763	5299.08	4734.6	1.09181	5938.75	14329.9	16854.4	-0.234136	0.92567	0.998919	17552.4	17420.6	0.0108293	0.996502	0.998246	18596.3	18103.2	0.0387266
SA_RS00315	28	16	29	25	24	4	5	7	3	6	0	5	12	7	11	16	8	9	5.90758	1.04548	2.96601	3.81952	1.64781	1.71211	5.34935	0.612654	2.5122	5.30228	1.22712	4.14465	4.31481	0	1.77825	0.835852	1.24709	2.76383	10.3335	14.2284	-0.461101	0.597536	1	15.9144	14.7295	0.108352	0.907314	1	13.2724	15.3224	-0.20359
Novel00013	0	0	0	0	0	0	0	0	0	0	0	0	0	0	0	2	1	0	0	0	0	0	0	0	0	0	0	0	0	0.661067	0	0	0.28363	0	0	0	--	--	--	--	--	0.77875	0	2.07921	0.605152	1	--	--	--
SA_RS14390	0	0	0	0	0	0	112	84	91	127	87	119	0	0	0	0	0	0	0	46.2214	0	0	39.027	0	0	36.6786	0	0	51.2644	0	0	39.4133	0	0	58.5803	0	28.7533	33.645	-0.22688		1	38.1085	34.3954	0.14799		1	28.4422	35.8203	-0.332933
SA_RS00325	746	678	1028	1015	1514	1711	194	213	254	413	353	465	744	760	1334	1129	1563	1079	142.798	36.8027	166.838	146.842	45.4903	168.647	172.039	47.0607	276.406	195.308	76.633	265.334	246.949	73.5108	315.205	324.377	105.223	300.623	573.639	547.655	0.0670246	0.922987	0.998919	883.623	565.162	0.644744	0.339698	0.685043	852.456	587.368	0.537398
SA_RS00330	146	90	209	126	219	135	32	34	51	78	53	64	150	102	183	127	203	157	48.4675	10.528	58.335	33.8047	12.5931	39.2538	60.659	16.3874	65.7596	42.0474	25.1001	51.7628	61.95	19.1412	70.998	44.3864	25.1162	75.8605	78.5023	106.945	-0.44533	0.543334	0.998919	112.591	110.37	0.0287611	0.966202	0.998246	141.732	114.698	0.305915
SA_RS00335	5912	69415	1573	5222	34539	54202	93127	88235	107794	105250	94641	76330	6636	71716	1417	4384	31204	33639	418.884	6539.3	550.815	5564.8	6975.2	5890.59	97.4404	7392.59	108.677	371.935	7228.77	381.369	2085.3	7295.12	2329.28	3803.58	6393.37	3469.13	79306.6	32115.9	1.30414		1	34935.8	32874.8	0.0877136		1	34652.1	34225.9	0.0178242
Novel00014	33	22	36	18	27	29	27	19	22	22	20	13	24	28	17	17	49	26	2.3676	1.91979	2.01719	1.78589	1.52092	2.32882	2.25813	1.52778	1.32024	1.29819	1.53003	1.49748	1.65066	1.56106	3.70376	2.06068	1.10259	2.7151	23.9362	26.6019	-0.154349	0.729386	0.998919	18.8973	27.4209	-0.539027	0.231199	1	23.378	28.5192	-0.280262
SA_RS00340	2059	7305	1167	2669	6788	7322	9110	10411	8227	8164	8148	7600	1730	5147	993	1947	4601	3154	166.799	731.393	164.181	669.566	940.991	483.363	82.653	645.09	87.0754	217.348	641.096	193.65	468.573	718.094	392.682	587.468	727.822	371.891	7879.75	3972.77	0.987968	0.137284	0.998919	4049.56	4075.68	-0.00927098	0.990015	0.998246	3263.5	4241.77	-0.378261
SA_RS00345	58	224	28	92	232	357	0	0	0	0	0	0	50	199	46	62	240	224	22.2045	0	22.4245	97.028	0	88.3179	9.37177	0	19.0625	35.4055	0	29.142	75.6832	0	96.8	135.363	0	124.818	146.953	35.2691	2.05905	0.446708	0.998919	53.1544	36.4598	0.543917	0.773347	0.949689	24.4945	37.8902	-0.629876
SA_RS15045	266	99	116	1	50	4	0	0	0	0	0	0	338	178	74	4	29	0	549.02	0	817.265	231.195	0	425.902	209.322	0	165.328	2.0748	0	10.1364	87.9378	0	63.0603	8.17682	0	0	96.8931	200.256	-1.04738	0.715658	0.998919	1.87286	206.678	-6.80533	0.00823926	0.0768886	60.0105	214.682	-1.83886
SA_RS00350	144	66	216	73	116	82	0	0	0	1	0	0	141	80	163	82	95	68	18.1324	0	20.7994	9.40315	0	11.6779	23.7792	0	22.2172	9.24031	0.122061	12.6772	12.4466	0	12.6028	10.2264	0	12.4629	50.8783	93.5382	-0.878464	0.744607	0.998919	55.2502	96.6436	-0.807304	0.635969	0.890955	120.71	100.419	0.265567
SA_RS00360	61	63	57	55	56	55	0	0	0	0	0	0	28	44	42	22	41	25	6.50735	0	3.49922	7.60416	0	5.44139	5.31618	0	4.8499	5.89804	0	2.88146	5.09051	0	4.60797	5.81105	0	3.88179	37.0846	28.3833	0.385832	0.832366	0.998919	25.9111	29.4183	-0.183276	0.922839	1	31.4934	30.5962	0.0417841
SA_RS00365	9	12	9	14	12	12	0	0	0	0	0	0	10	11	10	10	4	11	1.20351	0	1.56655	1.81562	0	1.70522	1.0522	0	1.44749	1.88194	0	1.64181	1.36737	0	0.563531	1.5893	0	2.141	7.99285	6.26683	0.354475	0.840509	1	8.3088	6.47141	0.361017	0.84568	1	6.17086	6.72314	-0.122443
SA_RS00370	68	96	91	51	84	82	0	0	0	0	0	0	84	107	113	65	80	45	37.1043	0	53.695	59.2684	0	67.6833	43.4118	0	66.7426	27.9741	0	43.5456	39.0565	0	45.9893	44.3146	0	35.7392	70.6831	50.3409	0.489816	0.854062	0.998919	41.3928	51.9613	-0.328621	0.862702	0.977644	66.6233	53.9754	0.303905
SA_RS00375	157	161	149	79	128	102	0	0	0	0	0	0	112	159	126	70	155	44	34.9908	0	29.2423	40.5992	0	41.0804	29.033	0	30.3973	17.6992	0	19.1544	24.3088	0	36.3947	22.515	0	14.2733	111.287	87.1995	0.351919	0.899302	0.998919	52.1698	90.2163	-0.790413	0.770393	0.948587	88.0913	93.7783	-0.0902428
SA_RS00380	0	1	0	0	0	0	0	0	0	0	0	0	0	1	0	0	0	0	0	0	0	0.243041	0	0.249015	0	0	0	0	0	0	0	0	0	0	0	0	0.695633	0	1.98511	0.622924	1	--	--	--	--	--	--	--	--
SA_RS00385	0	0	0	0	0	0	0	0	0	0	0	0	0	0	0	1	0	0	0	0	0	0	0	0	0	0	0	0	0	0.238869	0	0	0	0	0	0	--	--	--	--	--	--	--	--	--	--	--	--	--
SA_RS00390	0	0	0	0	0	0	0	0	0	0	0	0	0	0	0	0	0	0	0	0	0	0	0	0	0	0	0	0	0	0	0	0	0	0	0	0	--	--	--	--	--	--	--	--	--	--	--	--	--
SA_RS00395	0	0	1	0	0	0	0	0	0	0	0	0	0	0	0	0	0	0	0	0	0	0	0	0	0.329393	0	0	0	0	0	0	0	0	0	0	0	--	--	--	--	--	--	--	--	--	--	--	--	--
SA_RS00400	0	0	0	0	0	0	0	0	0	0	0	0	0	0	0	0	0	0	0	0	0	0	0	0	0	0	0	0	0	0	0	0	0	0	0	0	--	--	--	--	--	--	--	--	--	--	--	--	--
SA_RS00405	0	0	0	0	0	0	0	0	0	0	0	0	0	0	0	0	0	0	0	0	0	0	0	0	0	0	0	0	0	0	0	0	0	0	0	0	--	--	--	--	--	--	--	--	--	--	--	--	--
SA_RS00410	1	1	0	0	0	0	0	0	0	0	0	0	2	1	1	1	2	2	0.447845	0	1.0493	0.506717	0	0.519172	0	0	0.484772	0	0	0.54985	0	0	0.943648	0	0	1.3037	0.695633	1.01122	-0.520191	0.827041	1	0.389375	1.0418	-1.52975	0.627237	1	0.355718	1.08158	-1.64601
SA_RS00415	9	1	4	3	3	4	0	0	0	0	0	0	2	2	4	4	2	2	2.52807	0	0.658138	0.317822	0	0.651269	0.982332	0	1.21623	0.84711	0	1.37951	0.718072	0	0.591874	1.11282	0	0.817702	1.05039	3.43272	-1.71627	0.404203	1	2.50358	3.56658	-0.527093	0.795305	1	2.58451	3.71206	-0.527693
SA_RS00420	5	5	4	6	10	19	0	0	0	0	0	0	10	2	5	5	3	22	2.28229	0	5.34737	2.58231	0	1.05831	1.59629	0	2.47048	2.75311	0	2.80212	3.88956	0	1.44269	8.58959	0	14.6164	2.41391	5.05608	-1.05892	0.571614	1	3.83904	5.20902	-0.441434	0.817349	1	2.94022	5.4079	-0.878346
SA_RS00425	0	0	0	0	2	4	0	0	0	0	0	0	0	0	0	0	0	0	0	0	0	0	0	0	0	0	0	0	0	0	0.691477	0	0	1.60741	0	0	--	--	--	--	--	--	--	--	--	--	--	--	--
SA_RS00430	86	79	72	91	96	102	524	429	481	546	484	784	71	89	74	79	75	86	7.51853	45.4006	7.27164	7.81445	41.8455	9.02002	5.50323	40.7026	7.00286	7.99736	46.2711	8.47964	7.15163	46.0335	6.90792	8.83187	81.0262	10.9434	205.35	208.595	-0.0229464	0.980479	0.998919	223.295	213.843	0.0625814	0.947686	0.998246	197.57	222.589	-0.172285
SA_RS00435	82	41	54	93	65	78	114	115	101	83	62	71	43	41	55	31	56	82	8.65038	11.9185	5.3141	4.89376	13.5356	5.01405	4.98043	10.313	6.2805	9.86224	8.48756	4.01513	5.84298	7.11553	6.22388	8.14956	8.85432	12.5908	67.8856	74.2996	-0.13151	0.824636	0.998919	66.3047	76.502	-0.204599	0.69589	0.917369	66.8143	79.607	-0.255225
SA_RS00440	32	36	55	35	51	20	64	76	57	52	34	57	21	22	27	24	49	25	2.54029	5.03511	1.95295	3.2335	6.73137	2.0246	3.81722	4.37976	2.3201	2.79301	4.00147	2.33916	3.44987	2.93634	4.09808	1.57246	5.34913	2.88862	46.0912	36.3513	0.340407	0.60519	0.998919	35.9861	37.3788	-0.0550888	0.920671	1	43.3923	38.8948	0.156436
SA_RS00445	11	7	6	4	16	17	0	0	0	0	0	0	4	14	9	4	5	12	5.27462	0	2.24698	3.79781	0	7.78234	2.51537	0	4.67144	1.9281	0	2.35491	6.5376	0	2.52593	8.07357	0	8.37525	7.3527	4.74662	0.629908	0.728544	1	2.81894	4.92398	-0.816181	0.673273	1	4.94391	5.12245	-0.0552989
SA_RS00450	938	949	1068	595	930	566	0	0	0	0	0	1	770	740	877	521	542	324	127.588	0	122.698	146.053	0	116.687	127.008	0	129.127	81.3573	0	87.0086	107.793	0	77.6712	76.2506	0.160799	64.1463	586.013	556.704	0.0739837	0.981288	0.998919	390.504	575.62	-0.559834	0.857956	0.976587	622.121	598.24	0.05643
SA_RS14420	46	40	48	25	55	43	30	26	30	25	23	15	40	48	42	25	49	13	5.7365	3.70772	5.84371	5.64399	3.61759	6.93927	5.23337	3.6212	5.66955	3.13401	3.02213	3.82776	5.84455	3.12041	6.4378	5.31099	2.21134	2.35967	39.5632	37.1062	0.0937093	0.838502	0.998919	25.1201	38.2547	-0.609486	0.167585	1	38.2563	39.7754	-0.055186
SA_RS00470	143	122	107	101	118	160	0	0	0	0	0	0	106	73	67	73	69	70	21.9691	0	19.0775	21.2067	0	13.0011	14.3718	0	11.1419	15.598	0	13.7694	15.4475	0	11.168	24.3452	0	15.6528	67.4844	80.8363	-0.260396	0.923696	0.998919	60.2758	83.6194	-0.472397	0.861931	0.977644	54.9068	86.9166	-0.662566
SA_RS00475	1686	1248	1210	1641	1266	1324	0	0	0	0	0	0	1283	1184	1029	1203	937	981	344.988	0	307.548	288.933	0	280.854	216.462	0	227.914	337.54	0	302.223	220.739	0	201.994	268.319	0	292.168	845.446	964.852	-0.19064	0.953087	0.998919	985.925	997.959	-0.0175589	0.995713	0.998246	717.428	1037.28	-0.531935
SA_RS00480	5503	5554	5130	10038	6983	7602	3	1	1	1	1	1	4453	5274	4739	6971	4914	5281	293.524	0.158585	278.251	335.187	0.0595115	326.112	239.228	0.0516281	273.615	538.223	0.0517044	456.515	317.384	0.0580281	276.141	401.597	0.063055	409.995	3764.56	3244.13	0.214616	0.929513	0.998919	5880.22	3354.55	0.809708	0.743011	0.939585	3175.86	3486.44	-0.134643
Novel00015	20	14	14	28	9	15	0	0	0	0	0	0	10	17	6	6	1	7	8.52784	0	4.99515	6.7542	0	8.40313	5.21901	0	2.7693	12.0016	0	3.14106	3.27002	0	0.449222	6.33459	0	4.34435	10.8031	9.59639	0.17093	0.923188	1	11.1663	9.94298	0.168705	0.929885	1	6.20003	10.34	-0.735276
SA_RS00485	0	1	3	1	2	0	0	0	0	0	0	0	0	0	0	0	0	0	0	0	0	1.98933	0	0	4.61151	0	0	1.76743	0	0	2.9964	0	0	0	0	0	--	--	--	--	--	--	--	--	--	--	0.871225	0	2.22473
SA_RS00490	13782	12954	15661	18004	12545	5702	2	4	7	1	1	2	11711	10708	9498	11109	7841	3004	1170.4	0.168325	1165.08	1244.7	0.379	1054.18	1162.77	0.575391	873.1	1536.96	0.08232	1158.28	907.804	0.0923882	701.529	479.587	0.200783	371.313	8215.83	8321.03	-0.0183933	0.994058	0.998919	10003.6	8602.48	0.217652	0.933348	0.997386	7928.88	8940.14	-0.173216
SA_RS00495	19021	17979	20350	20073	14471	7429	6	3	10	6	5	5	15620	14644	12839	12195	10503	4031	1339.7	0.418814	1288.83	1432.77	0.23575	1195.69	1253.11	0.681737	978.848	1421.21	0.409646	1054.56	868.504	0.383123	779.362	518.23	0.416313	413.242	11324.7	11292.8	0.0040294	0.998689	0.998919	11080.5	11676.5	-0.0756273	0.974954	0.998246	10480	12135.3	-0.211611
SA_RS00500	10473	9248	9724	10881	6410	3600	1	2	0	8	6	0	6596	6309	6087	6161	4808	2136	2668.18	0.252487	1968.63	2665.8	0.5685	1863.32	2165.91	0	1678.64	2786.66	1.97568	1927.13	1391.56	1.66299	1290.51	908.373	0	792.068	5391.29	5507.07	-0.0306945	0.990301	0.998919	5832.78	5700.59	0.0330355	0.98918	0.998246	4989.19	5926.58	-0.248445
SA_RS00505	80	71	65	57	71	122	0	0	0	0	0	0	74	143	62	42	62	108	13.0956	0	14.1908	13.1502	0	27.1366	9.30252	0	10.9859	9.37955	0	8.44114	9.90362	0	10.6925	19.7794	0	25.7322	74.9321	50.4305	0.571384	0.831351	0.998919	34.3293	52.1174	-0.602729	0.749201	0.94	40.9311	54.1573	-0.40386
SA_RS00510	144	104	79	118	181	224	0	0	0	0	0	0	142	193	97	89	121	223	22.8626	0	26.4114	18.6824	0	35.5225	10.9658	0	16.6703	18.8328	0	17.3488	24.4873	0	20.2395	35.2232	0	51.533	103.919	93.8925	0.146409	0.958208	0.998919	71.867	97.0067	-0.432854	0.875142	0.982457	57.4469	100.795	-0.811186
SA_RS00520	112	83	73	124	150	210	0	0	0	0	0	0	104	111	83	96	108	147	25.4393	0	27.6733	21.3306	0	29.2276	14.4965	0	20.4068	28.3126	0	26.7716	29.0321	0	25.8442	47.2417	0	48.5985	67.6706	70.7445	-0.0640237	0.981072	0.998919	76.4847	73.1096	0.0650386	0.980978	0.998246	50.7244	75.9707	-0.582805
SA_RS00525	924	599	784	495	588	395	2	0	2	2	0	2	616	501	543	388	426	339	87.2043	0.187065	68.1062	63.9631	0	54.8134	64.6894	0.1827	55.4722	46.9615	0.18297	44.9587	47.2871	0	42.3572	36.9217	0.223137	46.5676	381.919	498.511	-0.384374	0.87685	0.998919	307.781	515.898	-0.745251	0.716642	0.927515	421.46	536.313	-0.347679
SA_RS00530	2	0	2	1	0	1	10	9	8	8	3	4	4	1	1	0	1	1	2.10985	10.4548	4.94335	0	10.593	1.22294	1.8446	8.16872	1.14191	1.06046	8.18078	0	0	3.443	1.11141	1.04482	4.98835	1.53546	3.43547	5.02645	-0.549022	0.72658	1	2.71589	5.15462	-0.899855	0.570124	1	3.43695	5.3614	-0.638683
SA_RS00535	52	69	146	136	170	264	73	79	73	135	119	163	142	126	214	203	92	109	79.6298	110.788	254.742	119.552	134.976	223.679	195.468	108.203	354.728	209.354	200.396	381.667	221.83	198.25	148.427	400.4	295.077	242.95	95.2614	87.9746	0.117083	0.837025	0.998919	162.441	90.3902	0.84667	0.134278	0.439646	141.34	93.8919	0.590926
SA_RS00540	1544	1019	1482	1402	1573	1726	989	1106	955	1298	1029	1308	1335	1158	1718	1450	1157	970	125.938	79.9472	127.565	94.0421	100.652	109.497	105.684	75.3975	151.685	114.956	102.629	145.21	109.33	91.3105	99.4252	139.434	126.123	115.16	1136.75	1237.39	-0.122249	0.664848	0.998919	1396.22	1275.75	0.13005	0.670444	0.902942	1340	1326.46	0.0145663
SA_RS00545	19	13	7	11	13	21	1	1	5	4	8	0	21	16	14	5	22	21	7.60079	0.396462	9.84157	5.88417	0.446336	7.42008	2.44824	1.93606	6.06238	4.42353	1.55113	2.45579	4.43147	3.48168	9.27214	8.32037	0	12.2276	10.4498	13.491	-0.366143	0.776874	1	6.61611	13.9286	-1.06952	0.36253	1	8.57567	14.4713	-0.757369
SA_RS00550	9	10	9	11	18	11	9	5	5	4	5	4	8	4	7	8	9	6	14.4015	14.2726	14.9967	18.1052	8.92672	7.42008	12.591	7.74422	12.1248	17.6941	6.20453	15.7171	24.5435	8.70421	15.1726	17.4332	7.5666	13.9744	6.53933	8.26192	-0.334218	0.667002	1	7.78424	8.50912	-0.137354	0.862022	1	6.66646	8.84879	-0.408538
SA_RS00555	34	37	34	48	71	79	127	102	70	87	62	73	55	32	25	37	39	40	6.4049	23.7101	12.1377	7.88628	21.4383	6.98822	5.59968	12.7636	5.09781	9.08962	15.8868	8.55758	11.397	12.7063	7.74016	14.7394	16.2567	10.9676	58.8794	67.9269	-0.206424	0.767619	0.998919	55.65	69.7029	-0.323606	0.592068	0.867812	40.6454	72.4984	-0.834724
SA_RS00560	2	1	0	3	3	0	18	14	18	8	20	11	3	1	1	0	1	2	1.0913	9.73382	1.91768	0.617379	8.52314	0.632554	0	9.5067	0.590642	1.64553	4.23144	0	1.39488	11.8724	0.574866	0	7.0955	1.58841	5.48785	7.0754	-0.369285	0.800073	1	3.34662	7.24833	-1.09785	0.473102	1	5.98165	7.54362	-0.336598
SA_RS00565	15	15	18	11	16	8	35	21	50	40	25	37	11	8	4	8	8	9	2.00584	4.63842	1.72321	2.26952	3.13315	1.24016	2.10441	6.4717	0.578996	1.47866	5.185	1.31344	1.82316	3.63697	1.12706	1.05953	5.84902	1.75173	15.1396	18.9513	-0.327133	0.643321	1	18.5866	19.4767	-0.0631702	0.939465	1	22.2778	20.2662	0.136693
SA_RS00570	38	36	40	47	56	52	67	57	68	63	69	75	43	31	30	54	47	13	4.05376	7.08345	5.37381	4.34524	6.78431	3.83371	3.73066	7.02143	3.46422	5.04014	6.51475	7.07268	5.09051	8.00787	5.28231	5.49409	9.45825	2.01853	42.7802	46.8624	-0.131302	0.772286	0.998919	54.7524	48.182	0.180991	0.648568	0.895179	43.5414	50.1076	-0.201977
SA_RS00575	636	588	689	727	1056	525	311	387	237	342	386	368	733	475	774	672	1164	348	75.8592	36.7627	102.422	79.3533	51.5014	65.6792	71.8491	27.3616	99.9313	87.1679	39.5422	98.4093	107.328	50.0879	146.27	62.0195	51.8889	60.4155	501.416	545.61	-0.121435	0.786619	0.998919	593.55	562.383	0.0777446	0.882815	0.984465	549.492	584.479	-0.0890232
SA_RS00585	884	730	967	701	833	472	1067	908	908	629	673	546	692	652	566	482	609	377	127.553	152.58	116.973	119.178	146.178	109.061	121.988	126.814	88.4025	101.678	87.9776	85.3889	102.419	105.645	92.5779	67.4525	93.1336	79.1767	790.951	833.255	-0.0753654	0.758432	0.998919	597.489	857.933	-0.522069	0.0126353	0.100084	765.958	892.379	-0.220181
SA_RS00590	3	25	36	32	46	46	21	29	44	45	43	45	21	32	47	49	24	19	2.09434	14.5292	17.1745	19.747	22.5881	25.8975	21.9725	29.7317	35.5167	22.4567	30.4524	41.9988	27.3642	32.6579	17.6518	31.8054	37.1375	19.3062	29.8008	14.656	1.02934	0.185704	1	42.6739	15.0211	1.50885	0.0558983	1	40.9257	15.6068	1.39409
SA_RS00595	33	18	57	34	66	69	18	26	29	44	39	29	41	48	45	36	72	68	15.8239	8.55396	23.0315	9.76581	13.9101	26.6823	23.896	13.4598	23.3572	16.3889	20.452	21.1942	26.9676	20.345	36.3734	32.7692	16.4389	47.4598	32.0638	29.9207	0.102629	0.871762	0.998919	37.9427	30.8298	0.304001	0.560529	1	41.6246	32.0393	0.382384
SA_RS00600	353	511	517	426	502	509	190	204	268	186	180	120	417	456	484	447	500	380	83.3706	44.4721	115.376	136.551	53.7558	124.849	106.753	61.2654	123.735	101.139	42.5828	129.617	101.028	46.2492	124.411	119.062	33.5038	130.629	405.787	311.653	0.381279	0.465277	0.998919	364.207	321.169	0.181176	0.743296	0.939585	406.072	333.789	0.283208
SA_RS00605	672	663	718	496	599	338	925	953	917	727	809	684	576	630	827	441	600	226	30.3529	41.4066	30.4785	33.883	48.0265	32.9879	28.3535	40.0907	40.434	22.5208	31.8309	24.456	23.0546	39.7534	28.5519	15.1205	36.5227	14.8579	775.711	685.334	0.178555	0.542919	0.998919	546.282	705.298	-0.368494	0.160201	0.481437	789.302	733.596	0.104973
SA_RS00610	162	132	128	78	116	70	203	166	176	153	163	133	91	93	106	50	85	45	47.7665	59.3199	31.4333	44.0371	54.6101	31.7888	32.9966	50.23	33.8317	23.1192	43.7303	18.1006	29.1451	52.2865	26.4046	20.442	46.3591	19.3125	134.81	142.255	-0.0787804	0.842097	0.998919	89.9771	146.511	-0.70118	0.141201	0.451254	129.887	152.443	-0.232417
SA_RS00615	30	28	39	7	33	11	90	80	95	41	65	29	30	38	25	14	42	10	4.32872	12.8699	5.07106	4.57123	12.8791	6.35631	4.91987	13.268	3.9047	1.01533	5.73463	2.48017	4.05743	10.2034	6.38468	1.57199	4.94665	2.10018	50.4094	46.7447	0.107303	0.871556	0.998919	19.9615	48.0002	-1.2633	0.117459	1	49.9113	49.9401	-0.00153553
SA_RS00620	21	44	9	11	11	19	40	37	33	31	36	21	9	28	24	8	26	8	3.879	7.32246	1.94753	9.19582	7.62534	5.99573	1.45343	5.90007	4.79868	2.04251	5.55068	1.81429	1.73138	7.23432	5.05972	3.47594	4.58559	2.15084	37.597	21.5609	0.795449	0.193351	0.998919	15.886	22.1795	-0.478068	0.551774	1	21.4651	23.0855	-0.112871
SA_RS00625	26	15	24	10	20	8	0	0	0	0	0	0	23	25	31	8	10	15	4.80258	0	4.97701	3.13494	0	5.35333	3.87582	0	6.1983	1.85683	0	1.81429	3.14797	0	1.94605	1.46355	0	4.03283	13.982	16.0179	-0.195458	0.912535	1	6.26861	16.5569	-1.40485	0.442127	1	17.9971	17.2059	0.0649173
SA_RS00630	25	15	36	16	23	6	0	0	1	0	0	0	17	21	36	13	16	16	4.61786	0	3.67866	3.13494	0	4.4968	5.81373	0.17879	7.19802	2.97093	0	2.94822	3.62016	0	3.11367	1.09767	0	4.30169	12.563	13.5897	-0.112903	0.949193	1	10.1076	14.0627	-0.478475	0.795602	1	23.5731	14.6188	0.689922
SA_RS00635	49	54	63	62	58	44	5	4	10	13	6	6	48	38	47	56	50	29	9.05101	0.915307	10.3868	11.2858	0.824362	8.13706	10.174	1.7879	9.39742	11.5123	2.3277	12.7	9.12911	1.20572	9.73023	8.04955	1.31017	7.79681	33.2574	33.3384	-0.00211333	0.998451	0.998919	45.2582	34.4287	0.394445	0.690126	0.914364	38.14	35.7773	0.0938395
SA_RS00640	70	55	67	70	65	53	88	47	76	46	54	57	56	45	35	37	34	34	12.93	16.1094	12.1179	11.4948	9.68625	9.63599	10.82	13.588	6.99808	12.9978	8.23649	8.39109	10.2309	10.8515	6.61655	9.69605	12.4466	9.14109	50.8005	67.4623	-0.410805	0.206313	0.998919	50.2852	69.4505	-0.465329	0.215267	0.566426	55.6614	72.2388	-0.373882
SA_RS00645	1545	1301	1507	1636	1631	1425	1430	1419	1454	1490	1314	1613	1070	1187	1311	1136	1211	1041	98.3159	90.1836	79.7662	93.6719	100.748	87.5647	83.8416	89.5575	90.3041	104.652	91.9104	88.7543	88.44	90.9672	81.1879	89.8107	121.34	96.4193	1350.3	1276.29	0.0811205	0.673775	0.998919	1405.36	1315.27	0.0954833	0.615889	0.879024	1358.44	1368.09	-0.0105888
SA_RS00650	237	257	287	447	380	295	203	211	141	168	171	195	219	241	272	281	375	125	28.6279	24.3015	30.9903	35.1246	28.4368	33.7475	30.3092	16.4855	35.5648	54.2775	19.6713	41.6739	39.1133	22.4715	47.7227	35.2924	27.8453	21.9771	245.327	210.302	0.223142	0.34876	0.998919	300.792	216.658	0.473135	0.285005	0.639465	224.172	225.281	-0.00737896
SA_RS00655	340	220	290	419	327	187	249	181	192	200	158	178	283	153	307	274	291	138	34.8604	25.3016	33.9922	25.5219	20.7056	18.1856	25.9957	19.0545	34.0723	43.1855	19.8777	34.4921	28.5693	17.624	31.4339	18.9895	21.5749	20.5944	191.228	277.971	-0.538936	0.0551394	0.930728	298.838	286.53	0.0604168	0.875474	0.982457	253.434	297.949	-0.234031
SA_RS00660	1472	868	3741	580	3354	1601	1539	1167	2045	699	1547	447	1408	2286	2242	689	3272	2388	126.134	130.695	141.341	84.1552	111.571	227.082	280.261	169.613	207.955	49.9601	58.061	72.4869	244.899	144.214	295.386	135.873	45.2801	297.836	1506.31	1406.68	0.0986959	0.820993	0.998919	660.935	1448.44	-1.1328	7.32e-07	3.31e-05	2523.11	1506.17	0.74446
SA_RS00665	1332	1614	1089	737	1256	486	366	412	244	140	421	168	1029	1602	1769	517	1286	280	106.811	29.0864	96.6646	146.438	36.8609	148.922	76.3469	18.9385	153.55	59.4088	10.8824	50.9001	85.8225	36.7273	108.644	38.5982	15.9256	32.6805	1259.52	877.665	0.52119	0.443575	0.998919	475.737	906.408	-0.930176	0.200922	0.543958	1021.78	942.331	0.116719
SA_RS00670	5	2	0	2	1	1	2	6	6	6	2	4	2	3	3	0	3	5	0.815664	0.323346	0.382218	0.369154	1.09207	0.567343	0	0.947403	0.529751	0.327976	0.948802	0	0.139008	0.354948	0.515602	0.161569	0.771394	1.18721	3.79983	2.82277	0.423329	0.711624	1	2.43112	2.9184	-0.235885	0.878265	1	2.94246	3.03647	-0.0563785
SA_RS00675	35	26	73	31	69	46	55	42	69	47	44	31	28	33	56	17	40	29	3.61197	5.62516	3.38512	3.03589	4.83596	3.94796	6.58643	6.89236	6.25567	3.21595	4.70173	2.15398	6.06771	4.93996	4.34899	4.70167	3.78193	4.35604	34.9464	37.0356	-0.0867774	0.847611	0.998919	30.4987	38.1034	-0.315896	0.533259	1	62.6861	39.6375	0.65731
SA_RS00680	270	256	462	295	645	253	156	206	167	161	266	135	446	228	524	423	667	137	81.1224	46.4513	156.983	87.027	69.0559	79.4136	121.358	48.5664	170.419	89.0984	46.8906	156.039	165.134	86.9466	211.132	75.2862	47.9497	59.9122	238.663	286.59	-0.263022	0.595898	0.998919	306.048	295.063	0.0524396	0.93266	0.997386	372.761	306.539	0.282481
SA_RS00685	2807	2132	2862	1404	2285	1116	2434	1808	1835	1523	1547	978	2424	1391	2296	1281	2110	629	250.947	215.653	253.87	215.657	180.341	144.162	223.697	158.788	222.188	126.176	131.984	140.606	174.07	150.461	198.735	98.8148	103.36	81.848	1839.1	2439.56	-0.407528	0.0943238	0.998919	1398.56	2513.53	-0.845951	6.83e-07	3.21e-05	2221.41	2613.78	-0.234647
SA_RS00690	72	99	133	158	99	111	86	88	145	122	139	170	69	170	106	104	103	116	7.57862	8.97123	8.50837	11.7904	10.3347	20.7439	12.2394	14.773	12.0774	16.718	12.448	13.4402	8.87957	15.9172	11.4221	11.5717	21.1535	17.7719	124.178	72.0723	0.784395	0.0492323	0.901423	126.93	74.1879	0.774997	0.0061286	0.0627841	121.65	77.1498	0.657468
SA_RS00695	797	851	1068	817	838	479	353	395	361	286	334	215	822	913	1166	737	699	335	150.737	66.1654	182.126	182.107	83.3517	200.177	176.597	66.0861	238.709	155.329	52.4336	171.137	135.053	68.7228	139.28	89.7251	48.07	92.2196	749.188	638.489	0.230862	0.658682	0.998919	630.438	658.409	-0.0627756	0.91439	0.992312	837.755	684.348	0.291847
SA_RS00700	1118	882	957	536	963	831	623	558	475	416	487	322	1044	531	757	466	918	455	159.379	88.0185	174.353	142.264	88.7525	87.7541	119.276	65.5429	116.814	76.8114	57.4866	81.5627	116.981	75.5289	137.875	117.33	54.2652	94.4102	680.035	895.407	-0.396692	0.310037	0.998919	475.31	923.242	-0.958052	0.00810041	0.07621	695.661	959.806	-0.464229
SA_RS00705	69	53	164	76	104	38	137	119	177	108	131	57	52	20	63	68	51	31	9.86609	19.4139	8.71042	8.5745	18.9845	3.3152	20.5018	24.4969	9.75094	10.924	14.9694	11.9377	12.6715	20.378	7.68277	5.38143	9.63488	6.45172	65.8956	80.4622	-0.288502	0.683908	0.998919	82.8521	82.7305	0.000439924	0.999209	0.999209	125.359	86.0759	0.542084
SA_RS00710	71	91	253	71	152	48	179	176	400	239	341	156	65	71	163	63	139	46	10.1827	25.4422	10.9209	14.7667	28.1628	11.8045	31.7233	55.5276	25.3048	10.2361	33.2267	11.0933	18.5759	53.2053	21.0026	6.81813	26.4488	9.60244	116.453	98.2899	0.243785	0.666847	0.998919	118.637	100.98	0.233188	0.718967	0.928934	256.476	105.059	1.28659
SA_RS00715	8	4	18	6	38	35	46	28	27	31	38	20	11	4	13	11	16	8	1.16139	6.6182	1.87076	0.657027	4.53525	0.673177	2.2846	3.79396	2.04286	0.875606	4.36246	1.96063	4.70077	6.00156	2.44714	5.03237	3.43235	1.69042	12.367	20.1369	-0.704432	0.519044	1	15.4774	20.6456	-0.415305	0.667212	1	18.2906	21.4826	-0.234997
SA_RS00720	4	13	18	28	36	15	36	29	38	25	27	20	7	20	19	14	16	4	0.563461	5.02577	1.15516	2.07197	4.55784	3.26601	2.21681	5.1812	2.89713	3.96491	3.41372	2.4213	4.32122	4.13773	2.37452	2.09273	3.3305	0.820129	21.4532	14.5051	0.560196	0.545486	1	21.783	14.8598	0.548625	0.550178	1	23.863	15.4636	0.620785
SA_RS00725	31	19	61	43	54	32	69	75	82	46	69	35	18	22	34	30	42	7	2.51559	5.54911	1.71116	1.74449	6.79041	2.06959	4.32772	6.44072	2.98653	3.50766	3.61842	2.98893	3.73397	6.09146	3.5907	2.57185	3.35754	0.826788	39.9539	36.4878	0.128872	0.866568	0.998919	39.0448	37.5094	0.0546103	0.924257	0.995311	55.4386	39.0359	0.503521
SA_RS00730	36	39	41	41	51	26	56	59	67	51	48	44	23	20	24	27	27	14	4.07871	6.28788	3.05272	4.99944	7.45811	2.62684	4.06121	7.34746	2.94334	4.66955	5.6011	3.75578	4.92368	5.91637	3.22282	2.9175	5.89316	2.30869	40.5852	35.8673	0.176262	0.759107	0.998919	38.7463	36.9106	0.0693401	0.882266	0.984328	41.3849	38.4042	0.10674
SA_RS00735	46	50	76	88	92	55	86	84	98	81	76	73	51	19	53	59	56	43	3.77149	6.98795	4.89853	4.63834	7.68407	1.80589	5.44779	7.77721	4.70372	7.25286	6.4376	5.93914	6.42751	6.77896	4.83722	4.46618	7.07545	5.13147	52.5377	57.8257	-0.137972	0.824066	0.998919	75.0303	59.4465	0.335536	0.368641	0.711656	71.5541	61.8258	0.21086
SA_RS00740	89	51	107	124	97	77	118	88	108	83	81	71	72	58	95	93	92	24	6.84761	8.99761	6.48965	4.43972	7.5542	5.17321	7.19754	8.04295	7.91193	9.59051	6.19028	8.78512	6.35946	6.77997	7.45742	5.86756	6.45777	2.68768	68.0831	87.8936	-0.369475	0.323207	0.998919	100.222	90.4696	0.144409	0.670688	0.902942	98.6225	94.1031	0.0646517
SA_RS00745	55	32	54	63	57	35	52	52	58	51	31	34	37	38	34	32	47	8	10.0808	9.44569	7.94467	6.63623	10.6339	8.07423	8.65325	10.2897	6.74564	11.6077	9.06124	7.20112	8.90243	6.18145	9.07578	6.35361	7.36697	2.13423	42.1885	45.3765	-0.107089	0.782123	0.998919	47.6311	46.762	0.028955	0.939121	0.997386	45.9045	48.6417	-0.0825129
SA_RS00750	73	56	104	108	102	77	94	63	96	91	67	48	57	34	71	59	56	31	8.64197	11.0284	7.90504	7.50092	8.32122	4.66608	10.764	11.0003	9.09825	12.8524	10.4427	8.57546	10.2894	8.62896	6.98441	9.02814	6.71748	5.34157	52.7159	70.527	-0.420436	0.281064	0.998919	84.3382	72.603	0.216845	0.516797	0.815993	85.4634	75.5206	0.177506
SA_RS00755	52	58	59	93	113	68	78	72	72	53	61	46	46	41	55	65	65	49	9.68049	14.3908	10.0321	12.2168	14.9549	8.84832	9.60278	12.9738	11.0832	17.4039	9.5643	14.8567	17.9255	12.3543	12.7485	12.5378	10.1234	13.2772	58.9617	55.4673	0.0873103	0.826397	0.998919	70.5415	57.0677	0.302366	0.462872	0.778517	59.2023	59.3581	-0.00691911
SA_RS00765	246	255	322	157	258	149	357	304	432	305	339	220	251	211	309	185	200	117	55.8757	80.3622	66.7884	65.5337	77.0403	55.5589	63.9433	94.976	75.9724	35.8475	67.1539	51.5912	49.9352	83.7687	47.8597	33.5191	59.0726	38.6805	265.837	270.625	-0.025682	0.927482	0.998919	213.066	278.411	-0.385789	0.255005	0.603477	338.451	289.537	0.224739
SA_RS00770	2137	4348	2693	3044	6246	6103	2015	2058	2372	3968	3412	4811	1862	3812	2904	2713	6274	5331	391.687	366.021	399.81	901.697	420.859	809.973	431.541	420.815	576.157	560.854	705	610.52	975.519	680.358	1211.52	1107.89	1042.43	1422.2	3538.92	1911.79	0.888393	0.0118843	0.48889	3207	1969.34	0.703631	4.53e-05	0.00124274	2556.45	2047.94	0.319818
Novel00016	6	0	2	2	5	2	6	9	4	3	5	1	1	1	2	0	5	7	1.24199	1.23088	0.242497	0	2.07858	0.239966	0.36195	0.801437	0.448133	0.416167	0.601965	0	0.881934	1.12598	1.09041	0.410029	0.244705	2.10903	3.43547	3.9728	-0.215448	0.894831	1	1.53092	4.0993	-1.38931	0.36045	1	2.54246	4.26819	-0.76158
SA_RS00775	0	0	1	0	2	0	0	0	0	1	0	1	0	0	0	1	0	1	0	0	0	0	0	0	1.01228	0	0	0	1.12236	1.42156	1.97324	0	0	0	1.36875	1.68526	--	--	--	--	--	0.689442	0	1.92228	0.633755	1	--	--	--
SA_RS00780	31	19	66	35	100	32	55	46	90	38	85	34	20	39	69	21	73	11	4.50037	7.91307	3.40139	3.12088	7.45077	6.56348	8.37686	12.6465	10.8429	5.1077	5.34753	3.74302	12.3705	13.4245	11.1651	4.60102	5.835	2.32433	36.0579	32.9907	0.124402	0.831178	0.998919	30.617	33.9362	-0.149236	0.772884	1	71.8411	35.3112	1.01848
SA_RS00785	6	5	18	3	9	4	11	6	20	7	18	5	6	2	8	6	8	13	1.23303	2.24032	1.44449	1.1626	1.37572	0.47647	3.23404	3.97827	1.7796	0.619747	1.39445	1.51387	1.57603	4.02428	1.73206	0.814142	1.2147	3.88851	4.46772	7.24613	-0.69686	0.434534	1	5.3828	7.45032	-0.481153	0.580077	1	14.3241	7.74924	0.888016
SA_RS00790	14	16	43	16	25	18	37	18	61	23	42	16	7	13	28	14	14	14	1.70849	4.47489	1.00074	2.20923	2.45083	1.83912	4.5878	7.20538	3.69873	1.9628	2.72079	2.09763	2.5997	5.57607	1.79997	2.17558	2.30823	2.48674	16.2273	17.8323	-0.142287	0.846876	1	17.3986	18.3228	-0.0800051	0.914594	1	41.5133	19.0715	1.11587
SA_RS00795	41	25	43	46	64	31	33	38	54	43	36	32	29	12	27	29	37	24	4.71268	3.75919	3.90501	3.25133	4.87331	1.599	4.32119	6.00787	3.35937	5.31512	4.79111	4.09259	6.2685	4.50174	4.48062	3.5291	4.3482	4.01526	25.7865	32.5971	-0.337108	0.541301	0.998919	38.7013	33.6038	0.206199	0.589221	1	38.9697	34.9506	0.159503
SA_RS00800	434	391	417	300	390	370	231	238	258	198	224	188	319	257	333	237	326	184	43.1922	22.7837	37.1917	44.028	26.4271	29.6505	36.283	24.8529	35.8732	30.0129	19.1014	28.9588	33.0735	24.2526	34.181	36.47	22.1182	26.6533	305.924	313.769	-0.0362375	0.924106	0.998919	246.303	323.74	-0.394881	0.294873	0.645034	320.193	336.65	-0.072105
SA_RS00805	235	301	439	204	427	269	385	377	630	500	632	450	184	202	414	178	378	240	55.7792	90.5651	51.1637	80.8365	99.8395	55.5826	91.1003	144.74	106.369	48.6749	115.042	51.8728	86.3637	163.198	94.5252	63.2375	126.268	82.915	303.313	251.971	0.267061	0.493297	0.998919	283.676	259.211	0.13055	0.781093	0.95261	471.664	269.658	0.805747
SA_RS00810	3183	10431	3112	5283	3859	4121	9570	12773	7296	5405	6967	5731	1823	8869	2689	3236	3360	3762	753.001	2243.71	505.225	2792.04	3371.39	2432.3	643.65	1670.65	688.588	1256.35	1239.48	939.904	777.916	1793.08	837.433	965.561	1602.75	1295.38	11074.2	4484.13	1.30427	0.0263853	0.727394	4547.93	4605.45	-0.0181609	0.974834	0.998246	4140.65	4793.47	-0.211242
SA_RS15330	7	26	2	6	9	6	26	31	13	10	15	4	7	15	6	8	6	12	7.22394	26.5917	8.4628	30.3589	35.694	17.9453	1.8045	12.9856	6.70251	6.22441	10.0037	10.1364	7.9144	16.8408	6.52348	6.13261	4.87991	18.025	24.7955	12.4091	0.993056	0.178959	1	8.00783	12.7355	-0.678607	0.427666	1	6.7783	13.2518	-0.975416
SA_RS00815	922	1048	908	841	865	657	845	938	695	609	784	668	641	924	857	581	667	507	173.686	157.756	141.459	223.374	197.148	201.785	149.545	126.725	174.753	159.258	111.208	134.377	138.851	160.673	132.377	122.579	148.76	139.014	1006.11	760.001	0.404353	0.0332172	0.756196	674.186	783.231	-0.216685	0.370474	0.712807	785.765	814.677	-0.0527
SA_RS00825	32	82	66	55	89	92	47	57	58	91	67	77	20	88	33	52	81	65	6.43683	9.36949	4.71294	18.6626	12.7924	20.5205	11.6069	11.2926	7.18531	11.1213	17.7438	12.8423	15.255	14.6619	17.1656	18.3285	18.31	19.0306	78.6816	30.8902	1.34331	0.00225069	0.164622	64.8984	31.795	1.02553	0.0224597	0.149623	49.0336	33.0814	0.565908
SA_RS00830	426	369	595	475	617	384	367	404	321	287	270	276	336	347	412	302	401	200	44.8402	38.2842	41.4321	43.9461	47.4456	42.3419	54.7552	32.7043	46.9423	50.26	29.2835	39.0284	55.3404	30.9183	44.4686	40.032	34.3433	30.6412	387.174	358.225	0.11219	0.565785	0.998919	353.507	369.153	-0.062723	0.83172	0.969475	419.678	383.914	0.128688
SA_RS00835	74	53	47	63	104	61	37	43	45	75	47	37	64	56	45	52	97	49	15.8955	7.87661	16.105	12.8811	10.3055	13.9448	8.82655	9.35614	10.4632	13.6036	15.6166	13.7139	19.0359	10.9833	21.9516	12.9775	9.39548	15.3199	52.6518	56.1866	-0.0918594	0.834051	0.998919	62.6202	57.9556	0.11482	0.785988	0.95261	43.7213	60.2541	-0.461671
SA_RS00840	4591	4861	4945	5636	6299	5319	3758	4189	3513	4025	3913	4325	3647	4486	4672	4190	5534	3747	554.56	449.878	516.08	664.361	564.558	628.18	522.227	410.735	610.877	684.358	471.293	621.4	648.354	514.216	704.259	636.341	617.594	658.784	4682.34	3810.55	0.297246	0.115196	0.998919	4616.62	3927.23	0.233281	0.336651	0.68188	4195.98	4084.14	0.0389268
SA_RS00845	81	69	100	71	63	29	92	57	84	71	59	58	41	43	77	47	42	11	14.1368	15.9129	8.38279	13.6255	11.0993	8.69995	15.2587	14.1901	14.5467	12.4565	12.0118	10.0711	9.36926	11.2024	7.72265	5.01281	11.9665	2.79432	58.2863	66.6795	-0.196707	0.63688	0.998919	61.996	68.704	-0.149926	0.700595	0.920154	82.6855	71.4892	0.206236
SA_RS00850	34	41	67	39	42	18	61	53	53	42	35	36	32	58	54	27	28	12	6.04508	10.7485	6.66519	8.2479	10.5137	11.9546	10.4147	9.12097	10.3927	6.97041	7.23861	5.8939	6.36314	6.76994	5.24485	3.16967	7.5666	3.10543	52.6937	39.9523	0.396558	0.353498	0.998919	35.415	41.0828	-0.214228	0.618936	0.879672	55.2314	42.7331	0.366758
SA_RS00855	47	39	82	41	30	24	53	54	83	32	61	28	42	39	83	29	29	11	8.64793	9.66465	9.05323	8.11925	11.0857	8.31883	13.1911	14.7821	16.5311	7.58349	5.70752	6.55131	4.70365	12.2106	5.62166	4.37365	6.09043	2.94595	45.614	45.0267	0.0188121	0.95759	0.998919	33.8238	46.3598	-0.456288	0.206962	0.552779	79.2799	48.2129	0.714526
SA_RS00860	88	97	116	98	78	59	145	173	143	96	140	69	73	53	107	75	63	35	13.0956	21.3849	12.7264	16.3325	28.7241	9.14329	15.0922	20.5979	17.236	14.6602	13.8483	13.7032	9.89093	22.6655	9.87725	8.69588	12.1386	7.58105	111.086	96.0561	0.209314	0.693713	0.998919	88.9149	98.8088	-0.154207	0.653487	0.896159	116.444	102.786	0.177659
SA_RS00865	67	72	101	62	71	51	144	108	157	90	117	77	67	61	89	38	51	42	6.17592	13.1548	7.23505	7.50924	11.1073	6.51838	8.13953	14.0078	8.88028	5.74499	8.04179	4.30057	5.57679	11.7329	4.95278	4.65602	8.3906	5.635	83.1519	87.2736	-0.0706549	0.878166	0.998919	61.3546	89.6956	-0.545546	0.246557	0.596343	110.061	93.3028	0.237026
SA_RS00870	656	822	608	468	628	423	452	438	441	304	359	281	486	603	676	295	546	279	60.823	41.5335	52.7886	86.2329	45.3101	64.8134	49.2855	39.5772	67.8454	43.6195	27.3225	33.5817	49.6162	36.212	53.3346	38.8439	30.7997	37.6518	644.048	506.517	0.346619	0.312136	0.998919	353.675	522.31	-0.562481	0.0668144	0.296726	554.869	543.183	0.0303124
SA_RS00875	29	21	21	14	27	25	0	0	0	0	0	0	26	24	28	25	26	9	5.37764	0	5.64816	4.40606	0	5.15927	3.40459	0	5.62033	2.60971	0	5.69181	4.26636	0	5.07948	4.59147	0	2.42915	15.6726	17.9888	-0.198099	0.911133	1	14.1494	18.593	-0.396794	0.831824	1	16.0587	19.3215	-0.26707
SA_RS00880	1240	1203	1339	1288	1245	1296	0	0	0	0	1	0	1137	910	1193	1091	1029	724	150.165	0	161.305	164.835	0	127.753	141.768	0	156.386	156.796	0	162.214	128.474	0.131747	131.285	155.443	0	127.616	732.905	778.131	-0.0864281	0.97851	0.998919	830.993	804.189	0.0472456	0.988337	0.998246	813.228	835.674	-0.0393248
SA_RS00885	618	643	629	448	559	316	1545	1447	1286	601	998	547	367	559	455	214	367	253	33.7212	83.5486	23.4596	39.6975	88.0927	35.3598	30.0066	67.9201	26.8742	24.5733	31.7887	14.3365	25.9912	59.2433	21.0976	17.0773	35.284	20.0934	912.803	781.197	0.22445	0.714064	0.998919	404.948	802.77	-0.986975	0.0814925	0.335429	746.46	835.467	-0.162649
SA_RS00890	3679	3463	3479	3274	3691	2304	4197	3053	4172	2972	4383	2410	4146	3565	3774	3191	3391	1108	783.175	885.45	1033.95	834.101	725.125	879.775	647.493	859.639	869.643	700.614	613.284	834.011	669.534	1015.07	760.517	485.769	606.487	343.31	3490.21	3843.15	-0.138904	0.517695	0.998919	3166.79	3955.41	-0.320927	0.165644	0.492021	3656.78	4112.49	-0.169463
SA_RS00895	8125	7459	6459	7032	5793	3488	8976	6764	7280	4738	7060	4322	6758	5924	6392	4782	5096	1998	1684.31	1844.07	1641.18	1749.51	1564.44	1423.63	1170.62	1460.74	1434.32	1465.37	952.088	1217.09	1023.3	1592.2	1112.96	716.132	1059.15	602.854	6959.51	7549.86	-0.117474	0.510807	0.998919	5501.32	7774.62	-0.499036	0.0391935	0.214078	6424.87	8085.93	-0.331832
SA_RS00900	7067	6021	5083	4524	4452	2466	7793	5678	6607	3786	5357	2896	5753	4620	5100	3336	3664	1367	1315.62	1437.79	1254.67	1268.23	1179.36	997.055	827.304	1190.53	1027.72	846.618	683.216	762.493	706.234	1084.95	718.623	454.679	637.335	370.408	5634.99	6518.21	-0.210074	0.276008	0.998919	3861.7	6712.5	-0.79769	8.45e-06	0.000278371	5355.34	6981.43	-0.38261
SA_RS00905	12184	9241	8637	5663	6051	3432	14332	8602	15372	7081	10532	4104	10910	7895	8943	4700	6306	2091	951.306	1109	997.918	816.369	749.353	714.604	589.582	1161.73	755.829	444.476	535.93	450.551	402.584	894.614	518.724	265.397	378.803	237.631	8895.33	11858.3	-0.414783	0.014141	0.527786	5740.72	12208.1	-1.08848	1.23e-10	1.66e-08	10494	12696.3	-0.274854
SA_RS00910	8303	5871	5197	3756	3388	1978	7278	4167	7201	3022	4760	1646	6960	4998	5650	2926	3252	1210	1149.15	998.27	1128.47	919.367	643.458	801.898	628.845	964.662	846.444	522.56	405.432	497.199	399.561	716.706	474.179	271.134	269.305	243.749	5200.74	7165.22	-0.462285	0.0397268	0.832863	3230.61	7382.69	-1.19243	2.53e-09	2.08e-07	5769.74	7677.43	-0.412149
SA_RS00915	11307	7751	6643	5377	4165	2607	9608	5897	8390	3635	5931	2259	8284	6092	6931	3577	3680	1588	1450.71	1221.69	1245.12	1125.19	844.151	906.098	745.157	1041.93	962.583	693.495	452.085	563.465	455.351	827.855	497.43	331.277	342.629	296.552	6821.87	9243.47	-0.438273	0.04096	0.832863	4179.23	9527.04	-1.18882	2.22e-06	8.66e-05	7016.97	9908.7	-0.497894
SA_RS00920	14681	10892	9112	7907	5594	3343	13040	8803	11061	4814	8084	3289	10815	7888	9265	5260	4798	1763	1858.48	1635.97	1603.87	1560.08	1243.34	1157.58	1008.48	1355.31	1269.57	1006.2	590.734	817.532	603.427	1113.33	639.904	419.138	492.201	324.843	9524.44	12192.4	-0.356274	0.0946867	0.998919	5986.19	12564.9	-1.06972	0.00012155	0.00277398	9399.06	13068.4	-0.475531
SA_RS00925	4733	3219	2847	2713	1842	1053	4071	2608	3644	1554	2687	957	3392	2276	3067	1500	1413	481	1075.04	916.4	902.575	827.267	660.925	599.298	565.362	801.14	754.069	619.453	342.154	418.307	356.514	663.972	338.129	236.883	256.966	159.02	2797.44	3857.22	-0.463463	0.039722	0.832863	1905.94	3975.58	-1.06066	0.000506389	0.0092637	3056.72	4134.96	-0.436012
SA_RS00930	7672	5586	5126	3975	3267	1750	7795	5192	7037	2998	5264	1793	6424	4528	5522	2875	2768	857	984.33	991.162	965.556	810.905	743.231	673.476	574.992	873.901	766.9	512.673	372.861	452.883	357.175	734.755	374.154	222.376	271.949	160.041	5287.71	6939.64	-0.392211	0.0154851	0.544445	3272.61	7147.7	-1.12711	2.51e-08	1.81e-06	5652.33	7433.56	-0.39526
SA_RS00935	7382	4873	4301	3188	2786	1304	6966	4573	5825	2514	4354	1381	5475	3288	4515	2377	1888	611	900.862	842.489	782.723	672.849	622.648	465.157	458.886	688.055	596.42	391.087	297.395	356.147	289.711	578.052	242.738	157.609	199.229	108.528	4392.88	6266.64	-0.512522	0.0280064	0.73091	2685.28	6457	-1.26591	3.35e-10	3.86e-08	4675.73	6715.88	-0.522455
SA_RS00940	5145	3754	3430	2666	2172	1017	6568	4599	4984	2042	3549	1209	4314	2628	3481	1896	1396	471	607.566	768.665	596.799	501.579	605.938	359.763	354.122	569.677	444.961	316.475	233.748	274.892	218.558	455.94	173.678	118.945	168.776	80.9556	3786.2	5058.66	-0.418009	0.157571	0.998919	2191.74	5207.22	-1.24853	6.01e-08	3.64e-06	3792.11	5416.06	-0.514303
SA_RS00945	12055	8416	6442	5388	4032	2306	11319	7425	9034	3839	6287	2293	8384	6000	5911	3360	2695	1202	1423.56	1324.68	1159.84	1124.48	978.276	821.377	665.089	1032.6	755.577	639.597	439.45	487.151	405.721	807.692	335.289	269.703	320.101	206.6	7538.96	10019.3	-0.410357	0.06452	0.998919	4159.42	10324.9	-1.31167	5.69e-08	3.54e-06	6797.05	10739.5	-0.659968
SA_RS00950	4648	2961	2539	1832	1596	824	4172	2759	3497	1565	2543	759	3193	2100	2318	1226	1199	476	1186.28	1055.26	954.684	855.06	785.651	621.332	566.546	863.892	640.39	470.021	387.185	384.174	347.099	706.093	322.398	208.289	229.001	176.826	2698.74	3791.33	-0.490442	0.0325009	0.756196	1524.72	3907.51	-1.35767	2.13e-11	3.51e-09	2654.89	4064.41	-0.614444
SA_RS00955	14186	10313	7486	6827	4752	2902	13236	9446	9477	4082	6886	2748	9336	6578	6383	3970	3103	1344	2275.11	2103.76	1754.05	1871.39	1690.24	1222.98	1049.65	1471.15	1108.09	1100.63	634.598	781.716	649.409	1201.44	524.295	460.954	520.996	313.733	9082.45	11577.5	-0.350174	0.187313	0.998919	4923.66	11931.8	-1.27702	1.75e-05	0.000524707	7406.6	12411.6	-0.744827
SA_RS00960	17909	12397	9301	7442	5879	3347	15991	10523	12732	5548	8873	3303	12829	8456	8041	4963	4408	1949	2019.4	1787	1694.67	1581.63	1323.88	1105.35	916.923	1389.6	981.458	843.553	606.418	687.088	564.878	1088.47	523.655	373.788	440.287	319.876	10827.7	14769.4	-0.447884	0.0506328	0.91668	5944.15	15221.1	-1.35655	1.06e-09	9.07e-08	9540.82	15831.6	-0.730627
SA_RS00965	12585	9168	6286	4838	3863	2517	11741	8221	9456	4079	6838	2516	8971	6893	5500	3319	3209	1577	1563.95	1446.01	1306.02	1289.09	1139.86	993.029	682.962	1137.42	739.849	604.376	491.369	506.4	409.067	924.472	420.138	309.793	369.621	285.246	8384.57	10514.4	-0.326577	0.107691	0.998919	4042.02	10834.9	-1.42253	1.14e-13	2.64e-11	6737.44	11269.7	-0.742179
SA_RS00970	18	32	23	10	42	20	11	30	16	16	20	13	29	39	40	26	46	21	7.83935	4.74784	14.796	15.7686	14.5776	19.6904	8.75763	6.74481	18.8572	4.37803	6.75477	13.9026	15.5868	9.47614	21.1066	8.62692	6.69308	13.312	35.0126	19.0264	0.889478	0.122459	0.998919	18.0784	19.5889	-0.120002	0.874698	1	25.9089	20.3518	0.349543
SA_RS00975	34	86	73	47	105	47	63	63	48	65	46	57	46	75	92	51	98	31	12.6096	23.1558	19.9858	36.0877	26.0688	32.2455	23.67	17.2309	36.9336	17.5224	23.368	23.2226	33.1828	18.5599	38.2915	17.2639	24.9905	16.7342	77.4872	45.5128	0.768544	0.0494185	0.901423	54.1844	46.7805	0.210936	0.603409	0.872961	68.9283	48.6422	0.500404
SA_RS00980	4386	2814	5438	6362	6792	7669	677	1060	1572	3140	2633	4067	6122	5859	9777	8819	9048	5401	419.779	64.2151	686.413	304.729	113.192	650.068	455.033	145.629	1012.9	612.092	291.317	1036.31	553.923	274.156	912.34	726.958	460.153	752.393	3400.57	3699.76	-0.121639	0.889064	0.998919	6382.43	3815.04	0.742413	0.35879	0.706243	5548.43	3962.91	0.485521
Novel00017	39	20	36	34	35	43	56	60	25	51	26	38	36	20	16	30	18	18	4.07796	5.80313	4.40982	2.36617	6.99981	2.42433	3.29103	2.53023	1.81096	3.57378	5.1693	3.85137	3.1185	2.95764	1.98291	4.45312	4.69718	2.73948	34.4508	41.3808	-0.264359	0.65934	0.998919	37.7069	42.5777	-0.174115	0.660958	0.899534	23.96	44.2836	-0.879723
SA_RS00985	376	381	326	519	555	320	196	211	109	165	113	128	359	215	340	330	476	115	55.7792	28.8162	62.3905	63.9508	34.9239	36.9748	42.2817	15.6514	54.5975	77.3967	23.7275	60.1055	70.1579	18.2371	74.3949	47.0167	22.4476	24.8313	278.373	299.87	-0.106698	0.808509	0.998919	341.677	309.211	0.144035	0.791504	0.955692	249.685	321.44	-0.364536
SA_RS00995	361	298	384	361	693	205	263	323	162	213	221	169	566	202	519	389	833	91	252.018	181.96	462.894	235.385	251.585	163.478	234.373	109.467	392.195	253.34	144.141	333.419	412.247	167.846	612.664	141.742	139.472	92.4665	283.806	388.789	-0.453213	0.308415	0.998919	329.226	400.215	-0.281952	0.573576	0.857945	346.768	415.848	-0.262125
SA_RS01000	421	521	731	2139	1099	2015	240	211	74	287	76	337	607	688	461	1759	946	1037	116.875	66.0306	197.409	163.649	65.3548	221.416	177.422	19.8844	138.532	596.925	77.233	599.542	259.977	22.9533	276.682	554.027	110.597	419.02	493.894	414.566	0.252939	0.669592	0.998919	1445.59	426.975	1.75957	0.0214423	0.145366	399.403	443.652	-0.151348
SA_RS01005	66	60	91	216	132	245	84	69	25	108	25	114	101	103	79	218	133	157	12.6847	15.9997	22.7404	13.0474	14.796	22.9487	15.2908	4.65071	16.4352	41.7313	20.1208	51.441	21.6177	5.22723	26.9303	46.636	25.901	43.9192	80.6111	80.9918	-0.00510648	0.990324	0.998919	185.409	83.2994	1.15428	0.0162646	0.119776	62.3427	86.5816	-0.473619
SA_RS01010	117	117	174	428	239	403	168	132	31	189	30	179	134	178	149	357	193	213	17.1425	24.3946	23.0003	19.396	21.5784	30.2338	22.2889	4.39636	23.6312	63.0382	26.8432	64.2204	29.8391	4.78194	29.7919	58.4806	31.004	45.4241	148.213	133.353	0.152389	0.646088	0.998919	330.694	137.174	1.26878	0.00377851	0.0455993	113.222	142.637	-0.333543
SA_RS01015	28	34	72	117	66	149	65	40	23	48	11	58	43	57	71	92	54	71	5.23309	12.0395	9.41474	7.18979	8.34098	12.3498	11.7648	4.16074	14.3638	21.9815	8.69611	21.1108	10.511	2.23659	10.6328	27.5807	12.8146	19.3142	45.5029	43.2347	0.0733673	0.883076	0.998919	87.1229	44.4118	0.970161	0.0821771	0.335905	53.3541	46.1798	0.206881
SA_RS01020	184	155	269	491	373	423	223	158	62	185	68	194	200	157	229	501	240	198	25.3918	30.4984	32.333	24.2016	24.3271	25.1165	32.4548	8.28152	34.2075	68.1127	24.7475	84.8847	43.8615	10.2089	34.893	57.8141	31.6485	39.7703	162.616	193.537	-0.250261	0.282593	0.998919	405.431	199.174	1.02476	0.0409472	0.221069	178.957	207.099	-0.210886
SA_RS01025	1315	1375	1152	2075	2061	2290	932	1163	886	1982	941	1958	1440	966	1312	1991	1705	1782	520.21	365.397	667.352	615.449	513.321	443.01	398.434	339.257	561.819	825.167	760.046	967.03	694.753	404.983	710.606	897.235	915.674	1026.07	1209.5	1188.15	0.0259789	0.935746	0.998919	2024.35	1224.1	0.725881	0.0179564	0.129038	1078.17	1272.46	-0.239041
Novel00018	1	2	2	0	1	1	1	5	4	3	4	5	4	0	1	3	4	2	0.734097	0.727528	3.43996	1.66119	4.09525	0	1.28361	2.84221	0.794627	0	2.1348	2.7039	0.625537	3.19454	3.09361	0.727062	4.33909	2.13699	2.39327	2.02014	0.268057	0.874504	1	2.06833	2.07511	-0.00111198	0.999492	1	2.18674	2.15417	0.055711
SA_RS01030	85	83	89	128	109	171	97	138	64	122	86	138	85	68	66	115	99	97	11.7985	13.3437	13.8219	13.0354	21.3719	10.9421	10.8006	8.59865	9.91657	17.8603	16.4154	19.5985	12.8924	12.9868	14.4776	23.5084	22.6445	19.5974	99.6539	84.9799	0.230745	0.54783	0.998919	121.752	87.4784	0.47546	0.0629158	0.286603	69.327	90.9645	-0.39037
SA_RS01035	98	114	134	36	202	128	247	145	167	174	180	158	115	128	90	66	166	72	11.1564	27.8671	15.3368	14.6838	18.4172	16.8924	13.3369	18.4017	11.0905	4.11976	19.2013	9.22482	19.5952	22.2928	19.9094	14.432	21.2633	11.9302	133.902	144.603	-0.111614	0.798808	0.998919	89.2633	148.54	-0.733963	0.262186	0.611254	123.125	154.504	-0.327645
SA_RS01040	8917	8423	10806	9976	10761	6413	59950	44150	41771	25074	31449	16830	6964	5303	5611	6480	7689	3192	176.967	1179.12	161.909	189.137	977.598	122.005	187.495	802.399	120.538	199.022	482.37	157.893	181.981	679.006	160.766	126.053	394.85	92.2048	19865.1	23175.3	-0.222359	0.822543	0.998919	13193.1	23753.6	-0.848366	0.308058	0.65677	18189.7	24726.6	-0.442953
Novel00019	34	29	38	39	59	87	37	23	26	48	26	53	26	30	26	23	28	65	3.29619	3.55493	2.95289	3.18103	2.48782	3.37161	3.22083	2.43977	2.72845	3.80075	4.51085	2.73765	4.87399	2.74221	2.85985	8.35355	6.07414	9.17202	28.4011	30.6171	-0.111104	0.784215	0.998919	35.6579	31.5338	0.182282	0.66039	1	28.4105	32.7991	-0.207345
Novel00020	2	5	8	4	8	6	5	5	5	11	2	5	8	2	5	1	0	7	0.631552	1.56475	2.95943	1.78643	1.76159	0.732136	2.20861	1.52824	1.70906	1.26973	3.36709	0.387699	2.15262	0.687073	0	1.8765	1.86648	3.21732	4.12542	4.9415	-0.243896	0.818428	1	4.95155	5.07153	-0.00584053	0.996144	1	5.66462	5.26782	0.122831
Novel00021	15	11	17	12	17	13	15	10	9	19	7	15	16	19	18	17	16	20	1.52478	1.51114	1.90536	1.26516	1.13416	2.239	1.51084	0.885528	1.98061	1.22622	1.87221	2.12169	1.47253	0.774122	1.71352	1.30882	1.80254	2.95914	13.913	14.7146	-0.0799905	0.893139	1	16.105	15.1501	0.08515	0.879689	1	14.1528	15.7517	-0.157391
Novel00022	1	0	1	5	2	0	4	7	5	4	5	2	4	3	0	7	0	4	0.24016	0.952043	1.12538	0	1.87567	0.835228	0.209967	1.16229	0	1.2071	0.931202	2.06402	0.409289	1.30637	0	0	0.567814	1.39823	3.46037	2.92135	0.250865	0.869037	1	5.5027	2.99642	0.873215	0.428347	1	1.85317	3.11365	-0.731966
Novel00023	4	2	5	1	6	1	13	4	7	13	6	16	0	0	0	2	2	17	1.21983	3.92896	0	0.690089	1.36099	0	1.33309	2.06623	0	0.306556	3.84295	0.748832	1.55915	1.9906	0.64257	0.302034	5.76811	7.5458	2.05097	5.11598	-1.32192	0.47833	1	4.99498	5.25471	-0.0725442	0.965226	1	3.6399	5.47296	-0.587368
Novel00024	27	18	14	10	29	18	49	37	41	34	17	25	17	15	15	10	12	5	3.21505	5.78251	2.37144	2.42512	4.91567	2.07061	1.45748	4.72553	1.93342	1.197	3.92452	1.46198	2.94253	2.20225	1.50542	2.12283	3.51916	0.866587	24.1223	28.9148	-0.264279	0.673831	0.998919	17.2496	29.7419	-0.781266	0.278845	1	22.2161	30.9478	-0.481062
SA_RS01045	726	861	962	976	1026	653	4921	4022	3502	2348	2953	1421	553	466	579	678	683	303	160.3	1076.82	143.041	215.098	990.819	119.279	185.704	748.435	138.383	216.629	502.547	183.798	193.038	709.338	158.88	142.8	370.907	97.3769	1835.55	1893.94	-0.0452139	0.963672	0.998919	1276.34	1941.17	-0.604889	0.466483	0.781427	1579.89	2020.71	-0.355072
SA_RS01050	1169	2235	1248	1667	1912	1439	1322	1174	1380	1042	1279	993	1322	1918	1043	1062	1618	945	346.84	388.724	459.5	750.289	388.632	659.699	323.728	396.311	334.972	497.188	299.685	386.861	483.394	412.837	505.76	422.856	348.288	408.097	1844.15	1219.31	0.596993	0.0749259	0.998919	1251.89	1254.94	-0.0034335	0.99039	0.998246	1164.76	1304.77	-0.163466
Novel00025	137	53	166	109	111	69	486	280	366	167	186	92	63	38	53	65	57	42	82.3242	289.427	44.3494	36.0346	187.725	26.4712	87.21	212.878	34.4741	65.8422	97.2762	47.9553	56.8368	121.595	36.0856	41.0652	65.3537	36.7345	127.392	209.782	-0.719894	0.443821	0.998919	109.795	215.364	-0.971725	0.180324	0.511682	181.455	224.194	-0.305269
SA_RS01055	62	62	70	83	118	96	76	63	81	78	67	85	56	43	70	66	68	56	11.5421	14.0218	12.213	13.0594	13.0855	9.27995	11.3931	14.5956	14.1059	15.5326	14.0758	15.0853	18.7187	13.5695	13.3369	17.7004	18.7063	15.174	57.954	61.436	-0.083891	0.80193	0.998919	75.2789	63.2405	0.249485	0.383457	0.723889	70.5455	65.7704	0.0981205
SA_RS01060	79	54	88	115	133	75	124	78	70	87	90	79	91	83	72	64	64	59	9.05859	14.0913	12.224	7.00591	9.97896	11.033	8.82201	7.76916	8.93668	13.2557	9.67022	9.0101	12.9953	11.2272	7.73153	8.51752	10.7087	9.84699	74.5515	93.4002	-0.32549	0.374144	0.998919	87.2923	96.0552	-0.136329	0.692004	0.915583	73.0462	99.8852	-0.45186
SA_RS01065	32	21	56	58	48	40	58	44	63	58	34	37	54	33	28	39	33	15	4.41596	7.93231	8.7299	3.27893	6.77462	5.27926	6.75639	8.41509	4.18257	8.0459	7.75866	6.60779	5.64438	5.10445	4.79779	5.46706	6.03605	3.0129	33.9266	46.2396	-0.444852	0.382145	0.998919	50.8804	47.5186	0.102899	0.804694	0.960415	45.9137	49.3965	-0.100567
SA_RS01070	20	18	17	32	33	30	45	18	26	37	38	33	23	28	16	33	32	26	2.40363	5.35976	3.23821	2.44763	2.41361	3.90102	1.78623	3.02449	2.08145	3.86596	4.31044	4.8693	3.37948	4.96838	4.05172	3.57089	4.68842	4.54808	22.2303	27.7199	-0.321381	0.562387	0.998919	34.0434	28.4829	0.252134	0.61023	1	18.7548	29.6252	-0.662273
SA_RS01075	1079	1065	1099	481	806	474	1263	1010	1322	1028	1030	575	960	917	948	423	640	273	113.826	132.045	118.64	127.118	118.878	112.143	101.361	134.988	108.253	51.0079	105.123	54.787	72.4529	118.21	71.1301	49.5243	71.7075	41.9181	1034.07	1046.1	-0.0167302	0.924242	0.998919	624.863	1076.98	-0.784835	0.0276113	0.171723	1069.57	1120.05	-0.0666381
SA_RS01080	1360	1461	1068	1789	1811	1680	361	536	355	601	484	641	1747	1267	1398	1611	1802	745	347.104	91.3113	522.341	421.899	152.631	374.87	238.311	87.6985	386.223	458.989	148.689	504.815	393.857	134.388	484.538	424.667	193.399	276.755	1130.97	1139	-0.0100828	0.988141	0.998919	1371.8	1174.42	0.22414	0.751737	0.940181	918.406	1220.18	-0.409895
Novel00026	6	4	1	2	8	6	7	3	4	3	8	2	6	8	3	5	2	3	8.54489	9.87983	10.0103	6.44543	4.76687	13.2077	1.24511	5.51389	4.62473	2.86323	4.14152	8.74261	9.70833	12.3948	3.0008	8.46301	3.36714	6.21863	5.22844	6.04452	-0.211936	0.809537	1	3.4778	6.22192	-0.867811	0.373982	1	2.60777	6.46994	-1.32767
SA_RS01085	4435	4507	3135	6270	5237	5923	1553	2140	1547	2671	1878	3291	5612	5229	5007	5562	5104	3007	384.893	133.572	570.564	442.559	207.213	526.076	237.868	129.951	470.364	546.997	224.7	592.644	387.283	177.311	466.669	509.104	337.637	379.838	4123.88	3797.07	0.11915	0.843984	0.998919	4944.49	3914.34	0.337062	0.582703	0.864601	3175.03	4067.23	-0.35729
sRNA00003	11	2	3	4	4	2	4	11	3	2	4	2	1	5	2	1	3	0	27.9743	10.0815	2.97925	5.75485	31.2117	14.7408	6.67021	7.38467	5.50563	10.2258	4.93038	3.12236	8.66815	11.0668	8.03786	5.0375	6.01274	0	6.22084	4.88544	0.337691	0.776266	1	2.25095	5.06308	-1.1639	0.385388	1	2.52032	5.27259	-1.07107
Novel00027	6	14	6	6	20	10	11	12	8	6	4	6	5	7	5	3	10	6	3.21237	5.83663	3.13605	8.48083	7.16823	4.34465	2.80851	4.14578	2.8977	3.22921	3.11393	1.97202	9.12437	2.32985	5.6406	5.30264	3.79752	4.67566	11.3632	6.89187	0.716647	0.328896	1	4.86069	7.08722	-0.53879	0.534607	1	6.02145	7.37285	-0.298058
SA_RS01090	0	3	5	2	1	5	5	5	2	2	4	0	4	0	2	0	0	0	0	6.91865	6.54267	4.73929	7.789	0	6.10346	2.70289	3.0227	2.80709	2.70688	0	1.18975	6.07588	0	6.91422	0	0	2.73415	2.91907	-0.0872318	0.962311	1	1.23085	2.98792	-1.24708	0.53054	1	2.78858	3.10466	-0.141862
SA_RS01095	6095	6994	16975	11036	12654	5144	13716	12003	21554	11649	15636	7885	1325	1314	4511	5827	6732	2339	424.252	946.179	108.045	550.823	932.173	106.03	1033.02	1452.18	339.885	772.204	785.998	497.979	750.545	1184.05	493.68	354.624	648.824	236.972	6958.91	6434.6	0.112995	0.899979	0.998919	9244.69	6616.88	0.482451	0.4904	0.800547	13271.1	6889.52	0.94579
Novel00028	52	34	33	51	61	72	60	49	39	33	29	50	35	28	31	41	36	29	3.73453	4.27051	2.9447	2.76279	3.92632	2.33117	2.07204	2.71106	2.40993	3.68191	2.29736	3.6152	3.73303	2.26582	2.72387	5.12133	4.245	3.03144	38.2958	46.1631	-0.271437	0.513216	0.998919	41.95	47.5458	-0.187479	0.649049	0.895307	32.8002	49.4611	-0.597489
SA_RS01100	2517	2235	1871	802	1229	708	878	1096	912	555	843	699	3469	3027	2106	767	1167	353	339.449	117.35	548.069	341.04	164.914	473.246	220.606	119.05	307.439	108.727	72.5551	127	141.235	123.684	165.811	94.5677	111.441	69.2921	2210.87	2254.56	-0.0281732	0.964718	0.998919	718.107	2323.6	-1.69419	0.00325716	0.040803	1577.54	2414.1	-0.61379
SA_RS01105	1652	1408	1044	390	550	283	406	508	473	252	435	279	2144	1818	1247	366	637	179	262.285	63.883	398.775	252.931	89.9877	334.611	144.915	72.6886	214.308	62.2441	38.7835	71.3444	74.4089	75.1357	106.55	44.5008	52.3652	41.3651	1298.79	1381.54	-0.0890393	0.902894	0.998919	341.119	1424.54	-2.06236	0.00147431	0.0211074	894.604	1480.01	-0.726283
SA_RS01110	1748	1487	1187	423	720	314	451	464	596	301	461	241	2798	2195	1572	529	833	214	171.094	43.7487	320.834	164.68	50.6719	249.063	101.577	56.4652	166.554	41.6201	28.5589	63.5717	60.0515	49.0894	85.8992	30.4397	27.8859	30.4877	1444.4	1655.81	-0.197005	0.803533	0.998919	429.697	1706.13	-1.9896	0.00421919	0.049632	1090.18	1772.13	-0.700902
SA_RS01115	952	744	593	261	387	205	296	274	281	126	216	121	1412	1188	770	334	432	158	154.77	47.6913	268.922	136.855	49.7003	223.898	84.2863	44.2181	135.504	42.6543	19.8566	66.6674	53.6119	38.2031	73.9924	33.0083	23.2548	37.3875	768.852	877.298	-0.190243	0.796829	0.998919	250.169	904.053	-1.85414	0.00801263	0.0760046	533.942	939.15	-0.814686
SA_RS01120	28	25	24	23	32	50	17	22	29	41	23	47	34	19	27	39	17	42	14.1405	8.50846	20.1152	14.2851	12.3961	11.1235	10.5967	14.1758	14.7598	11.6763	20.0712	24.1817	13.7707	12.6365	9.04497	25.0089	28.0595	30.8726	22.793	25.6271	-0.162294	0.758332	0.998919	34.7417	26.403	0.397202	0.483829	1	25.6382	27.4408	-0.094528
SA_RS01125	1343	1338	1611	908	1301	826	1327	1072	1403	1086	1137	863	1264	1424	1760	936	1243	586	68.5531	67.1302	75.5854	77.2759	61.0524	84.2644	71.8949	69.3188	97.2464	46.5916	53.7359	58.6601	56.5884	63.1402	66.8458	41.7589	52.076	43.5378	1328.21	1252.93	0.0842503	0.702772	0.998919	976.675	1290.33	-0.402147	0.0309678	0.183971	1532.42	1341.75	0.191504
SA_RS01130	24	8	16	8	10	9	0	0	0	0	0	0	17	10	12	7	7	13	5.69659	0	4.72708	2.14848	0	2.75161	3.32028	0	3.08315	1.90882	0	2.03994	2.02257	0	1.75047	2.11575	0	4.49123	6.27457	13.287	-1.08222	0.537164	1	5.24851	13.7471	-1.39433	0.446639	1	8.91515	14.29	-0.680031
SA_RS01135	13	4	22	9	18	16	0	0	0	0	0	0	15	3	13	5	15	12	1.66343	0	2.24849	0.579105	0	0.445005	2.46113	0	1.80058	1.15764	0	0.7855	1.9626	0	2.0221	2.02767	0	2.23491	2.42778	9.2489	-1.92739	0.274596	1	4.78512	9.54932	-0.997991	0.590729	1	11.0133	9.9203	0.153587
SA_RS01140	16	8	22	14	27	10	0	0	0	0	0	0	13	10	22	16	25	22	3.34602	0	3.18487	1.89293	0	2.42433	4.02237	0	4.98013	2.94311	0	4.10813	4.8114	0	5.50808	2.07122	0	6.69651	6.27457	9.44843	-0.589583	0.7376	1	10.6451	9.7699	0.121623	0.947621	1	14.2148	10.154	0.486232
SA_RS01145	81	70	117	62	127	66	0	0	0	0	0	0	51	43	77	61	78	32	9.78423	0	7.21691	9.56701	0	6.02134	12.356	0	10.068	7.52843	0	9.04664	13.0721	0	9.92632	7.89593	0	5.62613	39.116	42.5852	-0.122384	0.946805	0.998919	43.3042	44.0816	-0.0262285	0.988946	0.998246	61.3681	45.8292	0.42145
SA_RS01150	16	12	42	12	23	7	0	0	0	0	0	0	18	22	37	9	31	11	10.2641	0	13.5274	8.71005	0	16.3609	23.5561	0	25.6929	7.73846	0	7.08861	12.5727	0	20.9515	4.44753	0	10.271	11.8951	11.2198	0.0858641	0.96152	1	7.2887	11.5854	-0.670296	0.716564	1	25.3587	12.0359	1.07679
SA_RS01155	17	27	79	43	52	45	0	0	0	0	0	0	37	32	57	43	19	29	1.40841	0	3.59105	2.53093	0	3.07335	5.72213	0	5.11168	3.58112	0	4.37385	3.67098	0	1.65838	3.69241	0	3.497	20.5559	18.2534	0.17322	0.92365	1	30.3036	18.8	0.689435	0.71413	1	43.2182	19.516	1.14867
SA_RS01160	8	3	18	15	11	9	0	0	0	0	0	0	12	0	23	13	13	5	2.45015	0	4.3055	1.03959	0	0	4.81977	0	7.625	4.61811	0	4.88834	2.87074	0	4.19467	2.73	0	2.2289	1.02264	6.67267	-2.69755	0.235342	1	9.79229	6.88202	0.509743	0.783883	1	13.4089	7.1471	0.910505
SA_RS01165	31	18	78	53	55	51	0	0	0	0	0	0	34	26	40	50	37	25	6.10631	0	7.84577	4.01168	0	5.93709	13.4327	0	8.52878	10.4946	0	12.0921	9.23164	0	7.6784	9.94959	0	7.16762	15.3594	21.4283	-0.47968	0.787884	1	36.1829	22.129	0.709435	0.703779	1	36.8806	22.9902	0.682989
SA_RS01170	44	46	48	36	66	85	0	0	0	0	0	0	33	34	41	43	35	20	31.6477	0	27.8063	37.4356	0	28.3499	30.1844	0	31.9215	26.0294	0	37.973	40.4514	0	26.5222	60.5518	0	20.9381	27.7421	25.009	0.150131	0.933506	0.998919	28.0961	25.8687	0.118252	0.949601	1	28.524	26.8883	0.0855071
SA_RS15335	0	0	1	3	3	0	0	0	3	0	0	0	0	0	1	0	3	0	0	0	0	0	0	0	1.72931	5.74363	2.14108	5.96506	0	0	5.05642	0	6.25167	0	0	0	--	--	--	--	--	0.946082	0	2.39517	0.549245	1	1.58378	0	3.07482
SA_RS01175	244	306	199	288	283	200	244	218	160	208	121	200	189	238	153	180	175	135	21.8137	21.6185	19.7943	30.9527	21.7447	24.6661	15.5541	13.8453	14.8061	25.8823	18.0255	19.7573	21.5588	11.7684	16.4827	17.7087	21.1371	17.5667	263.362	214.11	0.298301	0.227842	0.998919	223.325	220.565	0.0177254	0.944625	0.997417	162.224	229.404	-0.500293
SA_RS01180	35	44	12	20	17	23	22	25	7	10	14	12	24	39	17	16	17	9	3.3702	2.09945	2.70731	4.79376	2.68586	4.35346	1.01023	0.652421	1.77193	1.93592	0.933406	1.89157	1.39488	1.46659	1.7246	2.19348	1.36598	1.26138	37.3916	25.7052	0.540431	0.248606	0.998919	15.5379	26.5166	-0.778781	0.172747	1	11.72	27.5777	-1.2456
SA_RS01185	28	37	24	26	32	29	9	17	12	20	3	11	40	19	18	14	12	12	3.42579	1.09129	5.73327	5.12202	2.32064	2.69488	2.56723	1.4211	2.38388	3.19777	2.37201	2.10303	3.3362	0.399317	1.5468	3.51413	1.591	2.13699	25.172	25.3494	-0.0044689	0.995214	0.998919	19.652	26.1248	-0.403292	0.583073	1	17.1233	27.1405	-0.659394
SA_RS01190	124	90	121	102	109	87	73	56	55	65	45	63	88	63	89	78	62	45	9.94338	5.80138	8.26675	8.16567	5.01022	5.85647	8.48299	4.26892	7.72524	8.22211	5.05253	7.67932	7.44797	3.92572	5.23789	6.90955	5.97212	5.25222	72.1976	90.6378	-0.32759	0.396973	0.998919	82.0424	93.5056	-0.190143	0.629707	0.88718	83.9887	97.2415	-0.210972
SA_RS01195	231	220	266	259	252	194	130	132	145	150	147	131	213	175	185	178	206	116	16.3915	9.14213	17.7063	17.6631	10.4505	14.3956	16.5022	9.95906	14.2098	18.4748	10.3177	15.5076	15.2373	11.348	15.4002	13.6341	10.9889	11.9807	182.259	184.431	-0.0162166	0.967329	0.998919	195.997	190.167	0.0438506	0.914913	0.992412	188.376	197.702	-0.0686419
SA_RS01200	386	447	506	292	453	364	307	368	365	326	335	272	312	398	508	314	416	293	71.0234	55.9821	67.2525	93.0591	75.5473	84.8947	81.3984	65.0054	101.178	54.0093	58.1454	70.9349	71.0251	67.0584	80.6417	66.3336	59.1642	78.4693	419.532	319.591	0.392832	0.0792949	0.998919	312.171	329.389	-0.0786712	0.746114	0.939585	441.733	342.539	0.366521
SA_RS01205	127	83	382	59	351	90	190	124	481	154	470	109	128	121	485	94	354	55	28.8464	42.7698	34.0594	21.3306	31.4243	31.8608	75.8582	105.749	119.245	13.4713	33.9072	26.2139	67.9351	116.139	84.7116	20.2464	29.2678	18.1831	113.664	140.863	-0.310128	0.35535	0.998919	101.418	144.907	-0.515121	0.239858	0.592137	433.797	150.703	1.52408
SA_RS01210	25	58	35	62	199	370	16	21	22	88	63	229	34	73	20	95	149	454	6.14917	3.90025	9.79705	16.1414	5.76306	20.8153	7.52655	5.23772	5.32496	15.3299	20.9818	28.6891	41.7089	16.8582	38.6113	90.1356	66.5867	162.536	52.8563	24.4186	1.11831	0.0885607	0.998919	82.9489	25.1491	1.72645	0.000840441	0.0138791	24.1548	26.1345	-0.10386
SA_RS01215	467	364	580	129	280	144	203	223	405	278	319	207	450	316	699	119	265	96	60.5717	26.0943	68.3762	53.4184	32.2712	47.5142	65.7706	50.8453	98.1386	16.8195	34.9527	18.9503	30.9464	45.013	36.2119	18.4984	31.7394	18.1235	312.516	361.755	-0.210639	0.645694	0.998919	170.436	373.122	-1.12906	0.0249322	0.160527	543.667	387.852	0.487362
SA_RS01220	611	603	372	167	253	176	281	305	532	326	364	300	1067	703	810	189	361	68	68.4084	31.1796	139.95	76.3875	38.1	91.2445	36.4135	57.6531	98.1664	18.7956	35.3809	25.9804	24.1373	44.3367	42.5821	19.5164	39.7068	11.0814	559.344	647.355	-0.210533	0.73282	0.998919	224.079	666.557	-1.57221	0.0071338	0.0696755	562.441	692.376	-0.299852
SA_RS01225	1174	973	656	383	392	226	572	666	767	643	606	527	2109	1144	1373	380	561	114	131.753	63.6188	277.275	123.55	83.3921	148.834	64.3648	83.3166	166.792	43.2079	69.95	52.3592	37.4869	73.9879	66.3298	25.12	69.9165	18.6216	965.487	1274.33	-0.400236	0.485219	0.998919	461.689	1311.96	-1.50644	0.00703377	0.069583	918.636	1362.76	-0.569001
SA_RS01230	547	490	327	138	207	151	397	365	481	362	421	288	1182	664	886	222	347	52	92.7392	66.7056	234.765	93.9959	69.044	130.505	48.4702	78.9339	162.6	23.5194	59.4933	46.211	29.9051	77.6519	61.9808	25.3554	57.7223	12.8321	527.527	703.57	-0.415118	0.455717	0.998919	238.585	723.739	-1.60066	0.00671418	0.0667077	560.467	751.716	-0.423642
SA_RS01235	1085	899	617	295	402	264	724	650	982	732	778	734	2374	1883	1590	368	685	154	143.473	94.8799	367.756	134.504	95.898	288.651	71.3306	125.688	227.586	39.2132	93.8283	59.7453	45.2965	111.921	95.4294	34.575	114.739	29.64	1196.95	1386.93	-0.212422	0.741957	0.998919	455.97	1426.77	-1.64544	0.00557561	0.0592248	1051.7	1481.85	-0.494708
SA_RS01240	568	472	324	187	248	121	404	278	472	427	363	314	1526	1008	1050	220	366	89	77.7057	54.775	244.568	73.0606	42.4332	159.863	38.7526	62.5013	155.49	25.7168	56.626	36.9525	28.9105	54.0263	52.7518	16.3949	50.782	17.722	613.646	833.896	-0.44229	0.537318	0.998919	272.763	857.424	-1.65188	0.00914227	0.081867	615.121	890.336	-0.533561
SA_RS01245	859	860	578	303	385	231	782	559	864	623	714	577	2199	1677	1577	397	606	142	126.248	113.903	378.614	143.01	91.6643	285.725	74.2695	122.91	250.884	44.7657	88.7571	71.6371	48.216	114.163	93.8331	33.6249	100.25	30.3765	1079.42	1273.95	-0.238917	0.708669	0.998919	437.078	1309.72	-1.58309	0.00490749	0.0538655	998.868	1360.22	-0.445517
SA_RS01250	10	32	29	19	15	10	169	79	52	26	25	23	18	26	4	5	1	6	2.87707	48.1873	6.06684	10.4169	25.3591	8.67175	7.29456	14.4809	1.24572	5.49509	7.25115	1.76618	3.6774	7.825	0.303111	2.8495	7.82264	2.51258	47.1736	60.1716	-0.352114	0.73483	0.998919	15.7405	61.592	-1.96408	0.0751404	0.317796	26.0974	64.1134	-1.29587
SA_RS01255	221	223	84	48	66	45	196	158	106	62	108	45	269	500	101	47	76	33	22.807	20.046	32.5213	26.0386	18.1924	59.8177	7.57891	10.5883	11.2826	4.97953	6.20228	5.95511	5.80389	12.1253	8.26308	4.59946	5.4899	4.95688	307.476	221.07	0.476253	0.368286	0.998919	52.0421	227.614	-2.12838	1.19e-10	1.66e-08	93.4523	236.6	-1.34107
SA_RS01260	243	231	198	154	196	118	351	326	306	204	225	157	177	106	131	111	120	27	45.5953	65.2705	38.9069	49.0413	68.2477	23.057	32.481	55.5747	26.6069	29.0473	37.1045	25.5713	31.3378	45.9293	23.7218	21.9287	34.8248	7.37387	227.938	241.699	-0.084763	0.861683	0.998919	153	248.752	-0.700474	0.0324109	0.190095	199.741	258.779	-0.373633
SA_RS01265	484	368	486	413	423	262	564	521	516	414	440	343	286	306	303	243	236	124	44.2703	51.126	30.6459	38.0848	53.1693	32.4468	38.8646	45.6834	29.9999	37.9741	36.7071	27.2891	32.969	43.7838	22.7421	23.7348	37.0882	16.5084	412.338	417.247	-0.0175534	0.959661	0.998919	349.09	429.802	-0.299913	0.328422	0.674945	410.198	447.171	-0.1247
SA_RS01270	230	262	244	281	231	157	264	276	269	224	261	217	186	222	246	171	192	114	33.8033	38.4531	32.0246	43.5682	45.2582	37.824	31.3525	38.2672	39.136	41.5154	31.9127	30.8563	28.9296	41.7317	29.7293	22.8533	37.7022	24.3868	262.541	214.817	0.288826	0.196403	0.998919	222.414	221.199	0.00807273	0.973923	0.998246	242.443	230.068	0.0735095
SA_RS01275	7896	11720	10835	5335	6156	2976	8650	6971	9218	2719	7057	1968	3658	18852	8414	1906	4111	1197	499.781	542.606	271.242	839.339	492.294	1383.29	599.588	564.744	576.481	339.452	166.827	148.119	332.025	485.945	274.14	186.562	147.256	110.277	13069.1	6284.4	1.05628	0.0305355	0.754153	3240.48	6476.62	-0.999007	0.0296402	0.17898	9020.69	6739.58	0.420526
Novel00029	92	46	56	52	74	67	110	89	61	83	58	84	60	50	32	37	53	51	6.29307	7.45699	4.80801	3.56016	6.79237	3.96486	3.34899	4.03875	2.36938	3.5756	5.50346	3.10737	4.31326	4.31615	3.81946	4.53908	6.79249	5.07765	63.883	82.1473	-0.364141	0.389945	0.998919	55.7112	84.6023	-0.599847	0.129647	0.430601	46.7115	88.0143	-0.912491
SA_RS01280	2230	2209	1897	682	904	327	1827	1699	1515	373	1113	304	968	2661	2167	241	893	129	420.086	341.089	213.623	470.832	357.095	581.114	312.429	276.241	441.878	129.148	68.1123	55.7399	145.111	228.099	177.23	61.0098	67.699	35.3705	2278.57	1566.76	0.540162	0.142339	0.998919	420.84	1616.34	-1.94099	1.58e-05	0.000486647	1795.26	1681.91	0.0938387
SA_RS01285	420	429	490	251	588	370	525	451	490	416	416	406	292	350	329	220	448	199	33.9083	42.0061	27.6172	39.1878	40.6247	32.7573	34.5863	38.2909	28.7516	20.3705	32.5562	21.807	40.4514	36.538	38.1054	29.5853	38.7488	23.3845	424.779	388.285	0.128938	0.633783	0.998919	289.646	399.805	-0.46471	0.14301	0.454673	412.482	415.912	-0.012248
SA_RS01290	98	310	75	90	101	231	114	147	59	123	75	123	81	373	51	86	71	367	40.4541	46.6377	39.1707	144.789	67.7034	178.496	27.0675	23.5739	22.7885	37.3465	49.2181	43.5864	35.5269	33.6815	30.8778	94.4422	60.0229	220.506	288.314	92.6046	1.63789	0.000183934	0.027889	98.7769	95.3495	0.0499068	0.855352	0.97555	58.3628	99.1705	-0.763747
SA_RS01295	440	226	46	70	53	90	199	52	15	10	12	12	115	470	28	39	39	102	31.6958	14.2069	9.70479	18.4202	4.17935	39.2491	2.89706	1.04588	2.18332	5.06895	0.698284	3.44929	3.2533	0.940425	2.95982	6.4211	1.02189	10.6947	261.572	233.703	0.162078	0.840612	0.998919	40.2615	241.733	-2.58799	0.000830672	0.0138746	28.0072	251.606	-3.16658
SA_RS01300	3	2	12	16	8	0	8	4	13	6	13	6	7	0	5	8	9	0	3.95597	10.4548	10.8136	2.984	5.88503	0	13.8345	16.5927	7.13693	21.2091	7.66948	12.952	8.9892	18.6496	12.5033	0	9.35316	0	2.05097	5.79113	-1.48798	0.252768	1	9.96117	5.94533	0.748385	0.394312	1	9.32666	6.17972	0.606024
SA_RS01310	50	75	105	121	149	137	35	20	72	38	60	39	200	135	195	140	215	41	6.00907	4.1687	28.1583	10.1985	2.68178	18.8085	11.0326	8.37552	25.3677	14.6182	4.42694	20.6577	15.2589	7.84481	27.2225	16.3071	5.54086	7.17197	80.3036	96.5012	-0.263821	0.77513	0.998919	104.074	99.1491	0.0702616	0.936014	0.997386	122.362	102.911	0.250647
SA_RS01315	109	128	180	305	183	201	78	64	121	107	127	162	301	205	298	320	253	105	6.86261	4.86691	22.2008	9.11821	4.49572	14.9623	9.90801	7.37379	20.309	19.3034	6.53025	24.736	9.81778	8.69882	16.7817	12.5336	12.0574	9.6221	138.264	163.058	-0.236942	0.741078	0.998919	252.892	167.648	0.593535	0.418343	0.750997	196.096	174.078	0.172341
SA_RS01320	57	46	59	159	104	69	56	34	105	96	77	113	169	91	112	136	131	21	6.69773	6.52134	23.2637	6.11572	4.45747	12.3959	6.06116	11.9422	14.2456	18.7811	10.9347	19.6204	10.4132	9.84323	16.2172	8.03008	15.6966	3.59162	59.6012	93.9463	-0.654924	0.348576	0.998919	131.904	96.5512	0.451801	0.470584	0.786581	89.7924	100.261	-0.158163
SA_RS01325	133	123	189	423	201	210	150	136	230	255	237	348	284	129	254	318	189	65	12.5771	14.0578	31.4622	13.1605	14.3491	14.1418	15.6258	21.0524	26	40.2107	23.3751	36.921	16.1967	24.3822	18.8297	19.6683	38.9032	8.94667	134.244	185.929	-0.468182	0.301609	0.998919	333.736	191.161	0.805022	0.0909748	0.353025	217.126	198.599	0.129441
SA_RS01330	430	498	386	1170	771	838	489	841	682	1547	867	2325	590	450	580	1017	767	522	38.8076	43.7374	62.3792	50.8528	84.684	47.0808	30.457	59.5765	56.6612	106.146	135.339	112.69	59.2928	85.1259	72.9282	74.9049	248.054	68.5704	617.273	486.068	0.345255	0.355849	0.998919	1229.17	500.111	1.29822	2.11e-06	8.37e-05	531.574	519.849	0.0321584
sRNA00005	0	4	6	3	1	4	6	3	6	5	6	1	2	2	5	0	1	2	0	15.1222	5.9585	11.5097	8.51227	5.89631	13.3404	14.7693	13.7641	7.66937	12.326	0	2.16704	16.6002	2.67929	10.075	3.00637	7.40313	3.09993	2.51094	0.301504	0.837028	1	2.44642	2.56882	-0.0562606	0.977325	1	5.39635	2.67172	1.00649
SA_RS01335	118	155	150	114	137	106	173	112	235	206	193	133	99	126	98	75	114	100	14.7025	21.3625	14.4505	21.8513	15.5698	18.1996	16.34	28.3413	13.2174	14.2786	24.8805	11.4732	14.5455	26.1614	14.9646	13.0808	19.5901	18.1354	135.873	122.759	0.14523	0.6502	0.998919	126.968	126.316	0.00929044	0.982234	0.998246	151.871	131.391	0.208937
SA_RS01340	1766	1512	2640	1876	2880	1848	1955	1858	2170	1257	2119	1198	1329	1239	1925	1222	1806	1212	170.396	186.944	150.222	165.066	200.019	138.587	222.702	202.661	201.052	181.959	117.568	144.763	236.789	222.43	183.586	176.599	136.647	170.212	1590.95	1592.65	-0.00162546	0.994746	0.998919	1444.62	1640.29	-0.183435	0.477704	0.791026	2129.67	1706.15	0.319741
SA_RS01345	76	99	146	69	141	60	26	33	53	30	57	46	65	149	253	59	128	40	30.318	10.2791	30.3767	44.6847	14.6878	68.9059	50.9203	20.4647	109.249	27.6699	11.6009	28.8972	47.9298	24.7375	53.7959	23.7059	21.693	23.2255	97.9012	53.8419	0.863461	0.218845	0.998919	53.735	55.5718	-0.0495357	0.937467	0.997386	148.962	57.77	1.36671
SA_RS01350	93	110	192	80	145	73	24	22	49	31	38	21	75	175	299	81	154	16	76.1183	19.4676	71.9129	101.867	20.0903	166.046	137.391	38.819	264.903	65.8214	24.5952	81.3967	101.128	33.8364	132.794	59.1762	20.3189	19.0609	107.109	61.9294	0.79089	0.342441	0.998919	66.0703	63.9537	0.0456824	0.948735	0.998246	177.433	66.484	1.41643
SA_RS01355	3222	3483	6354	3316	5478	2508	794	784	1267	841	1399	808	2634	5270	8227	2346	4397	1563	400.402	97.7884	383.465	489.735	108.704	759.214	690.35	152.402	1106.68	414.244	101.309	357.944	580.086	189.14	575.677	308.686	118.702	282.714	3325.2	2146.91	0.631193	0.413656	0.998919	2211.57	2217.11	-0.00362814	0.995827	0.998246	5167.75	2304.76	1.16492
Novel00030	20	23	20	20	28	26	55	40	37	44	35	38	11	16	11	14	18	28	4.55	12.4005	2.93166	5.92033	10.1531	4.21972	3.97798	8.14752	2.70884	4.57385	9.70324	3.91043	5.42798	8.6625	4.31425	5.85831	10.2197	9.27165	27.2084	26.4728	0.0358787	0.961156	0.998919	24.9614	27.1967	-0.123321	0.871914	1	21.2855	28.3068	-0.412985
Novel00031	1	3	0	2	2	0	3	2	4	4	0	3	1	0	0	0	0	0	0.737901	2.19389	0.864446	2.5047	1.64659	0	0	2.85694	0	1.48354	2.86115	0	1.25756	0	0	0	2.61695	0	1.70725	1.55816	0.129441	0.939362	1	1.83099	1.60001	0.217192	0.900465	1	1.25021	1.66467	-0.412247
SA_RS01360	5	7	5	18	12	14	7	9	9	7	4	7	1	0	3	15	8	0	6.59328	9.14799	1.5448	10.444	13.2413	0	5.76438	11.4873	4.28216	23.8603	8.94773	24.285	13.4838	5.73833	11.1141	18.2843	10.912	0	5.46688	3.97052	0.454478	0.751782	1	13.6176	4.0908	1.71138	0.0740042	1	5.33216	4.25921	0.312509
SA_RS01365	50874	58560	35580	49995	28052	12097	72583	62734	40151	29960	25528	22021	27384	27384	30901	17780	16525	5846	7594.56	10738.4	4788.99	9891.11	10448.8	4739	4643.7	5801.57	4993.32	7502.47	4335.43	3258.78	3568.37	4145.89	2598.96	1788.56	3886.15	1270.23	51150.5	46904.2	0.125027	0.786008	0.998919	31679.5	48289.3	-0.60815	0.181493	0.513301	33874	50248.6	-0.568912
SA_RS15450	2	3	4	0	10	0	0	4	6	4	0	2	2	5	5	6	9	0	2.26055	0	2.64822	3.83657	5.04431	6.55146	3.95272	6.56415	6.11737	0	4.38256	8.3263	9.63128	0	10.7171	0	2.67233	0	4.16561	1.3139	1.68678	0.22079	1	3.53652	1.3574	1.3832	0.490838	1	4.81553	1.41039	1.79452
SA_RS01375	266	319	362	331	498	428	176	158	226	234	225	278	313	422	404	310	502	248	24.7597	16.2358	34.1309	33.5963	16.4088	45.5365	29.4594	20.3617	40.7057	30.9715	21.1136	35.4276	39.4996	22.7846	49.2288	39.4572	30.5903	33.5996	312.53	244.27	0.356019	0.474495	0.998919	295.306	251.65	0.230881	0.564406	0.848325	319.475	261.561	0.288847
SA_RS01380	263	186	257	256	267	394	245	185	293	315	239	309	193	170	202	164	267	358	40.0161	36.9438	34.4014	32.0206	31.4057	29.9855	34.1872	43.1509	33.2691	39.1553	46.4594	30.6365	34.6171	39.5614	42.7999	59.3737	55.5793	79.2831	187.038	221.578	-0.245183	0.241071	0.998919	239.111	228.321	0.0683256	0.791501	0.955692	238.068	237.476	0.00340414
SA_RS01385	0	0	0	0	1	0	0	0	2	0	0	1	0	0	0	1	0	0	0	0	0	0	0	0	0	2.81321	0	0	0	1.78421	1.23831	0	0	0	1.71793	0	--	--	--	--	--	--	--	--	--	--	0.625103	0	1.73691
SA_RS01390	70	59	58	46	68	46	58	91	64	45	63	35	87	61	129	72	78	53	4.75395	3.90374	6.92175	4.53363	6.89533	4.80253	3.44379	4.20707	9.48323	3.1404	2.96246	6.00351	3.93518	4.6547	5.58089	3.09409	2.80996	5.23903	72.9013	69.4324	0.0736849	0.85431	0.998919	56.0446	71.4937	-0.3554	0.458401	0.776048	82.7346	74.312	0.15337
SA_RS01395	8	5	12	3	2	6	5	7	9	11	7	6	3	11	20	16	14	4	2.43444	1.50791	1.06947	1.72154	2.37664	3.88048	3.19258	2.65091	6.58793	0.917702	3.24478	5.97786	0.518608	2.3174	4.48838	1.80833	2.15842	1.77169	8.00279	4.9863	0.671094	0.434482	1	10.4768	5.1496	1.00704	0.317105	1	13.4122	5.35876	1.30715
SA_RS01400	7	14	4	10	13	7	17	7	16	6	8	3	8	10	34	1	5	0	3.57313	8.59995	4.78389	8.08567	3.98663	5.91744	1.7851	7.90521	18.7862	5.13124	2.96883	0.626711	5.65449	4.44258	2.68889	3.53889	1.81029	0	10.716	10.0598	0.0879424	0.903694	1	5.34338	10.3347	-0.934161	0.343587	1	18.2569	10.7498	0.754399
SA_RS01405	22	9	11	15	30	16	51	32	38	41	43	38	10	18	52	18	30	19	2.48661	5.71283	1.32411	1.15097	4.03545	2.35852	1.087	4.1573	6.36206	1.7043	4.49213	2.49789	2.88938	5.28746	3.57238	1.79111	5.07743	3.12576	20.4071	25.5223	-0.32671	0.679869	1	24.0419	26.2364	-0.128084	0.865364	1	33.5688	27.3087	0.290661
SA_RS01410	9	22	29	16	26	32	41	37	53	50	43	33	21	43	51	18	26	4	1.21376	5.47988	3.3178	3.357	5.56737	6.72269	3.41933	6.91847	7.44511	2.16911	6.53649	2.98044	2.98789	6.3089	3.69417	4.27425	5.26115	0.78518	35.4189	22.4802	0.655001	0.337703	0.998919	27.0579	23.0567	0.233303	0.763781	1	43.1287	23.9762	0.843833
SA_RS01415	0	2	3	1	0	0	7	4	2	2	4	8	2	1	4	4	5	0	0	6.72097	2.26991	2.19232	4.32369	1.12311	2.54103	1.87547	4.19477	0.973888	1.87824	4.75789	0	4.21592	5.1034	0	9.16228	0	2.40572	2.81134	-0.226996	0.887873	1	2.47299	2.87592	-0.242942	0.885317	1	2.9192	2.99154	-0.0491969
SA_RS01420	50	75	77	71	122	69	163	121	133	120	143	143	84	89	113	83	113	62	6.82064	22.0363	13.4238	11.5759	18.4161	14.0743	9.18326	17.561	16.6856	9.73608	15.8679	13.9011	14.1812	21.2219	16.24	9.32228	23.0604	12.3102	98.5575	93.8581	0.0701996	0.893286	0.998919	90.7167	96.3381	-0.0874559	0.866937	0.979265	104.127	100.188	0.0541552
SA_RS01425	499	725	513	1130	1043	1317	645	956	513	1090	853	1398	494	777	682	880	899	907	99.1144	126.967	114.948	162.934	211.861	178.912	89.085	98.627	146.633	225.624	209.868	214.603	176.531	184.323	188.126	259.084	328.261	262.217	850.021	519.807	0.709547	0.00259325	0.174756	1026.08	534.937	0.939582	2.77e-07	1.45e-05	551.918	556.297	-0.0122035
SA_RS01430	371	359	328	415	466	617	386	422	402	659	458	639	332	417	389	362	508	383	51.497	53.0996	53.9866	56.3818	65.3548	67.1007	39.8046	54.0103	58.4477	57.9065	88.67	61.6925	55.118	69.162	74.2888	84.8225	104.854	77.3793	414.759	345.868	0.262075	0.183844	0.998919	469.572	356.178	0.399564	0.116813	0.40894	359.274	370.401	-0.0451086
SA_RS01435	542	647	608	555	756	652	698	753	613	954	757	956	592	637	749	527	720	464	45.5391	58.1215	58.2703	61.5073	70.5891	62.0452	44.6622	49.8527	68.1204	46.8759	77.6993	54.3641	54.1261	69.1951	63.7338	54.2564	94.9552	56.7442	704.28	583.461	0.271807	0.216689	0.998919	666.489	600.368	0.151223	0.597021	0.87042	634.595	624.272	0.0231261
SA_RS01440	1312	1002	2279	2727	4642	6927	1266	1184	1655	2659	1849	3058	1020	790	1303	2277	2883	4983	159.699	152.721	145.449	137.998	160.797	111.476	242.53	194.989	171.682	333.676	313.741	340.289	481.475	244.85	369.714	835.089	440.03	882.832	1027.1	1138.78	-0.148915	0.520825	0.998919	2544.47	1173.22	1.11655	6.93e-14	1.77e-11	1642.61	1220.21	0.429057
Novel00032	5	0	6	4	6	5	3	4	9	8	8	13	7	2	7	2	2	9	1.69946	1.01055	2.78727	0	1.5169	0.788051	1.78297	2.96092	2.57543	1.3667	2.63581	0.834617	1.73777	2.95819	0.716182	1.68318	5.22348	4.45248	2.07871	4.89449	-1.22912	0.358572	1	4.44073	5.04102	-0.154312	0.881226	1	7.04544	5.23822	0.438563
Novel00033	1	2	4	0	1	15	2	1	4	3	1	4	1	2	0	0	3	0	0.988992	1.96028	1.1586	2.238	1.10344	2.29301	3.45863	3.82909	0	0	2.87606	0	0.842737	1.07594	3.12583	14.6927	4.67658	0	1.73357	1.25776	0.455732	0.763585	1	0.9002	1.2929	-0.485814	0.833469	1	2.41184	1.34484	0.854663
SA_RS01445	1850	1881	3009	3706	4622	4273	2145	2062	2275	2839	2430	2859	1607	1354	2343	2895	3055	2652	367.458	422.24	373.931	422.729	456.964	311.773	522.528	437.381	503.754	739.967	546.619	705.993	782.286	525.093	639.292	840.596	671.314	766.704	1827.36	1773.64	0.0430582	0.859662	0.998919	3147.86	1826.1	0.785429	0.000255059	0.00529649	2418.34	1899.17	0.34856
SA_RS01450	2583	2787	4300	4544	7027	6209	3006	2279	3818	4563	4150	3246	2497	2406	3456	4256	5194	4001	358.536	413.517	406.038	437.705	352.947	387.157	521.828	512.963	519.268	634.041	613.962	725.313	831.146	626.686	759.56	853.587	532.638	808.341	2583.67	2569.45	0.00800635	0.96605	0.998919	4459.38	2645	0.753451	1.21e-05	0.000386337	3671.44	2750.54	0.416668
Novel00034	25	14	22	16	39	28	10	20	9	13	10	22	38	17	23	29	23	18	5.09352	2.01918	9.06988	3.22733	4.54637	4.01523	3.91879	1.77486	5.07243	3.27694	2.56747	7.25424	6.77083	2.21652	4.93694	5.65008	5.29878	5.33788	17.6492	24.0332	-0.439094	0.527639	1	20.2385	24.7589	-0.294795	0.70904	1	17.3835	25.7211	-0.563141
Novel00035	17	17	12	8	12	12	13	11	10	9	3	10	11	16	12	3	13	5	0.616672	0.467352	0.467452	0.697736	0.445199	0.672834	0.380573	0.351113	0.47119	0.29172	0.316469	0.133611	0.370925	0.118391	0.496821	0.431126	0.428825	0.263993	15.2363	12.9478	0.23206	0.682192	1	6.39161	13.3516	-1.04455	0.14673	1	10.879	13.8877	-0.358746
SA_RS01455	6147	6076	8772	12885	13753	11481	6189	6070	6392	7901	6397	7038	4550	3814	6109	8542	7985	6476	518.309	517.181	449.445	579.669	571.046	372.812	646.659	521.681	557.578	1092.15	645.79	884.303	988.149	586.808	709.337	958.79	701.537	794.786	5501.99	5331.71	0.0453467	0.865723	0.998919	9760.29	5492.75	0.829356	0.0026158	0.0336839	6718.37	5713.14	0.233814
SA_RS01460	11746	13149	16406	19118	24177	21012	9665	10055	10859	13179	11051	11311	9233	9104	12482	14801	16916	12886	971.431	792.173	894.55	1230.42	927.814	872.846	1186.25	869.27	1117.42	1589.41	1056.54	1502.9	1703.82	994.301	1473.91	1721.11	1105.86	1551.17	11153.8	9729.67	0.197075	0.402731	0.998919	15746.8	10027.7	0.651052	0.0109811	0.0907218	12598.5	10428.5	0.272731
SA_RS01465	510	758	1059	603	967	435	81	52	69	37	77	41	446	894	1000	322	713	224	107.602	16.9368	110.237	180.95	12.2409	218.661	195.343	14.091	228.382	127.891	7.56722	83.411	173.851	17.6741	158.487	90.899	10.2261	68.7888	593.336	336.705	0.817474	0.408263	0.998919	326.644	347.774	-0.0904418	0.926562	0.995612	684.827	361.466	0.921964
SA_RS01470	878	806	908	566	853	535	1219	895	1164	700	913	586	683	1028	789	432	769	341	71.248	98.0343	64.929	74.0031	81.0323	96.7062	64.4192	91.4268	69.3051	46.1706	55.063	43.0406	58.983	80.6015	65.7441	42.9982	56.2149	40.2764	945.795	873.912	0.113706	0.6832	0.998919	556.751	899.451	-0.691884	0.00787925	0.0756599	908.162	935.632	-0.0432729
SA_RS01475	178	56	191	51	121	64	282	123	382	174	171	71	100	76	149	58	87	72	34.2103	53.7134	22.5153	12.1776	26.3754	16.933	32.0938	71.0629	30.998	9.85322	32.4168	13.6861	19.8163	35.7542	17.616	12.1825	16.1314	20.1413	88.1536	174.018	-0.982102	0.0477513	0.894112	90.8787	179.089	-0.977511	0.0954481	0.365959	227.865	186.357	0.289428
SA_RS01480	28	112	46	46	77	24	56	89	30	15	66	27	21	100	27	21	95	22	8.98112	17.8015	7.89099	40.6469	31.8507	37.1839	12.8998	9.314	9.37445	14.832	4.66388	8.27004	21.0457	23.0309	32.1032	7.62433	10.2379	10.271	104.119	32.7373	1.66415	0.000176706	0.027889	27.1845	33.6596	-0.311065	0.637606	1	32.3397	35.0209	-0.116931
SA_RS01485	54	90	86	70	80	33	87	109	45	45	100	52	62	135	66	63	78	34	10.955	17.4918	14.735	20.6584	24.6718	31.7494	15.2534	8.83636	14.4935	14.2754	8.8494	15.6919	13.8295	22.0705	16.6711	6.63056	12.4709	10.0396	115.882	64.4445	0.846226	0.0193661	0.602336	60.1089	66.2725	-0.14521	0.723956	0.932765	62.5173	68.9163	-0.140995
SA_RS01490	2556	1657	1851	760	1266	723	1199	1142	1331	908	920	624	2031	1339	2190	739	1350	409	516.33	240.039	480.636	378.726	257.388	313.567	326.907	260.248	478.873	154.33	177.801	183.285	217.921	202.185	287.311	144.651	149.014	120.256	1430.76	1853.36	-0.37329	0.332045	0.998919	799.883	1912.34	-1.2575	0.000554715	0.00989655	1732.57	1988.35	-0.198696
SA_RS01495	246	254	98	46	79	78	87	72	98	63	87	63	201	216	225	47	111	65	44.2349	15.5041	42.3415	51.6774	14.4451	45.0264	15.4066	17.0568	43.7948	8.31494	10.9813	10.3763	12.1048	17.0194	21.0283	13.8913	13.392	17.0122	187.856	171.803	0.129218	0.836505	0.998919	51.7114	177.339	-1.77766	0.000411177	0.00783276	139.127	184.365	-0.407196
SA_RS01500	482	322	210	87	141	111	178	127	252	224	219	118	570	289	336	85	175	46	47.7689	17.4829	66.1779	36.107	14.043	33.2032	18.1957	24.1736	36.0452	8.6674	21.5194	10.3427	11.9074	23.6122	18.2721	10.8953	13.8247	6.63551	255.759	401.297	-0.649547	0.278786	0.998919	127.748	413.751	-1.69399	0.00490691	0.0538655	259.27	429.954	-0.729861
SA_RS01510	36	28	97	36	60	32	37	23	69	50	64	41	36	48	54	40	39	14	6.72826	6.85327	7.88211	5.921	4.79606	10.3998	15.8498	12.4822	10.9246	6.76354	9.05845	9.1786	9.55545	13.0129	7.67922	5.92336	9.05857	3.80843	34.4457	34.7651	-0.0135667	0.977228	0.998919	41.9313	35.796	0.227682	0.542764	0.835161	68.9444	37.2205	0.89463
SA_RS01515	13	2	4	4	3	2	12	7	5	11	3	1	14	13	3	0	4	0	13.714	12.5458	17.3017	2.3872	8.23904	15.8982	3.6892	5.10545	3.42573	4.24182	11.2486	0	2.69676	3.443	4.44563	2.08963	1.24709	0	7.68965	12.4995	-0.702284	0.404747	1	4.56218	12.8714	-1.46682	0.193729	1	3.79155	13.3818	-1.81214
SA_RS01520	657	564	878	851	959	746	663	902	1133	909	1106	979	499	516	729	583	777	554	102.259	102.269	90.986	99.3231	156.638	93.1037	119.476	170.689	122.821	133.148	137.145	111.409	127.19	187.277	127.411	114.998	180.133	125.505	684.065	574.81	0.250966	0.411628	0.998919	768.138	592.144	0.375725	0.0429354	0.226467	868.418	615.888	0.495541
SA_RS01525	477	382	560	815	624	615	549	771	739	678	738	936	262	315	468	439	425	311	167.733	191.324	107.93	151.985	302.49	128.409	172.163	251.529	178.138	288.09	231.107	189.531	186.975	282.326	157.449	214.187	389.091	159.176	505.878	402.12	0.330845	0.468038	0.998919	631.4	414.272	0.607637	0.067221	0.296828	560.08	431.039	0.377175
SA_RS01530	676	601	786	1035	1086	782	979	1164	1350	1277	1522	1664	526	440	686	661	739	467	109.152	156.663	99.4975	109.799	209.699	82.3612	110.958	210.991	119.9	167.996	199.876	131.04	149.422	267.359	125.714	125.058	317.626	109.754	759.4	685.053	0.148554	0.741143	0.998919	966.96	704.989	0.455912	0.128433	0.429671	894.228	733.362	0.285932
SA_RS01535	631	612	764	723	973	523	491	608	420	550	494	455	606	526	735	609	896	341	89.9537	69.3693	101.205	98.7139	96.7053	86.9278	95.2214	57.9538	113.419	103.609	76.0039	106.592	118.196	76.6145	134.57	73.843	76.679	70.7558	603.338	553.177	0.125824	0.60485	0.998919	630.172	569.969	0.144755	0.604555	0.872991	614.596	592.602	0.0525612
SA_RS14450	0	0	0	1	2	1	0	1	1	0	2	0	3	0	0	0	2	0	0	0	2.78063	0	0.882754	0	0	0.765818	0	0.795342	0	0	1.34838	1.7215	1.66711	0.783612	0	0	0.342301	1.06279	-1.502	0.706352	1	0.315361	1.08931	-1.59409	0.689285	1	0.312552	1.12915	-1.70981
SA_RS01545	135	167	209	134	179	85	223	260	219	117	177	93	135	88	127	130	130	33	48.9211	80.0873	57.3108	68.4725	105.122	36.9682	66.2156	76.8156	49.8168	48.8133	41.0991	57.8392	55.2733	69.7799	49.6316	30.507	39.8402	17.4058	177.144	155.678	0.186377	0.698828	0.998919	127.985	160.108	-0.326151	0.322147	0.669655	174.32	166.522	0.0664165
SA_RS01550	199	192	282	156	285	165	214	169	163	121	145	107	151	87	149	131	125	89	20.5814	21.9347	18.2952	22.4677	19.5014	10.4309	25.4989	16.3174	16.6808	16.2187	12.1308	16.6345	25.1169	16.3149	13.6202	16.9014	13.0822	13.3977	154.162	178.015	-0.207486	0.582546	0.998919	136.512	183.352	-0.428875	0.10777	0.387535	185.843	190.71	-0.0363873
SA_RS01555	2178	1987	4615	6896	5647	5171	156	120	126	121	121	109	2273	1588	3453	5073	4438	2186	312.366	22.1731	381.896	322.434	19.2019	264.022	578.667	17.4912	536.059	994.201	16.8219	893.279	690.118	18.8793	670.572	734.512	18.4803	456.325	1281.75	1511.36	-0.237699	0.825726	0.998919	4186.34	1560.61	1.42358	0.243482	0.5943	2607.91	1621.56	0.685528
Novel00036	8	8	4	8	2	13	14	9	4	4	5	5	2	11	8	0	3	3	2.47141	4.28626	0.723809	2.79628	3.10209	3.9394	1.08035	1.19607	2.67519	2.48436	1.19784	0	0.526482	1.68042	0.9764	3.97755	1.826	1.34894	9.71004	7.33566	0.390277	0.649867	1	3.72315	7.55041	-1.00675	0.464806	1	5.25758	7.86079	-0.603724
SA_RS01560	2964	3655	5886	8261	8892	5657	761	830	738	1003	797	961	2258	1798	3364	5458	5100	3031	443.867	112.942	396.131	619.297	138.679	312.139	770.631	106.973	545.306	1243.59	145.599	1003.52	1134.68	129.846	804.631	839.033	170.127	660.661	2167.88	1925.7	0.170933	0.80373	0.998919	5031.37	1989.02	1.33889	0.0952974	0.365959	3136.64	2067.86	0.601115
SA_RS01565	173	118	182	106	113	89	522	576	463	379	305	244	116	84	142	92	77	25	37.33	111.629	29.323	28.8091	138.673	21.0123	34.3348	96.7019	33.1673	22.9926	79.2746	24.3733	20.7773	71.5987	17.5047	19.0204	62.241	7.8518	267.189	250.269	0.0941385	0.911413	0.998919	182.976	257.025	-0.48981	0.495343	0.805194	248.078	267.493	-0.109063
SA_RS01570	134	114	177	115	90	42	545	494	483	398	328	237	126	62	175	82	102	58	20.7205	83.5196	22.8247	19.9452	85.2274	11.114	23.9288	72.2912	29.2916	17.8758	59.6571	15.5677	11.8587	55.1777	16.6168	6.43225	43.3231	13.0539	229.952	248.916	-0.114512	0.896054	0.998919	187.622	255.411	-0.444485	0.558665	0.843856	264.615	265.789	-0.0067887
SA_RS01575	100	64	127	68	84	37	343	246	365	260	223	103	101	38	131	72	63	10	12.2035	41.4834	14.4393	8.83693	33.4947	5.3759	13.55	43.1141	17.3048	8.34189	30.7568	10.7878	8.735	29.6063	8.09985	4.47203	14.8593	1.77624	119.503	169.087	-0.500903	0.53694	0.998919	127.497	173.569	-0.444422	0.528586	0.821925	197.562	180.596	0.129005
SA_RS01580	1205	907	1835	989	966	558	4555	4315	4435	3356	3224	1990	1084	806	2130	1126	1096	335	112.605	421.847	118.67	95.8991	449.892	87.3149	149.919	401.15	215.457	92.9047	304.001	129.189	76.9213	327.763	107.903	51.6443	219.836	45.5652	2072.14	2117.09	-0.0309931	0.969498	0.998919	1757.35	2172.75	-0.306105	0.651249	0.896159	2676.75	2261.02	0.243439
SA_RS01585	259	157	419	154	180	91	1770	1614	2100	1373	1512	882	254	177	397	133	153	80	41.2589	279.439	47.4014	28.2979	286.865	32.6869	58.3557	323.802	68.457	24.6609	212.017	26.0127	24.4337	262.038	25.678	14.3574	166.097	18.5492	668.784	700.091	-0.0660745		1	512.344	717.538	-0.48578	0.634135	0.889642	919.26	746.853	0.299546
SA_RS01590	12401	8642	11038	2885	6365	3034	31234	24835	29089	18735	24048	12015	12248	6401	11137	2462	6871	1783	6007.1	14994.5	6950.45	4736.52	13422.4	3594.5	4674.65	13638.9	5839.64	1404.83	8797.21	1464.24	2627.28	12673	3506.55	1455.6	6880.3	1257.12	13717.7	17475.4	-0.34929	0.577116	0.998919	7490.21	17953	-1.26113	0.104124	0.379756	16259	18676.9	-0.200029
Novel00037	3	7	6	2	3	0	20	16	3	9	4	3	2	3	1	0	9	1	0.740459	4.89222	0.578295	1.95485	4.40612	0.858388	1.29474	0.71671	0.267171	0.496227	2.1533	0	0.630958	1.07407	2.34031	0	0.875339	0.359251	8.92725	7.62463	0.22125	0.850407	1	3.33132	7.81503	-1.21377	0.444137	1	3.03582	8.13569	-1.41366
SA_RS01595	686	310	1082	335	402	152	4177	3071	4672	2543	2901	1348	474	231	914	243	288	94	32.2431	194.569	26.0994	16.4858	161.046	12.5866	44.4622	212.548	46.5017	15.8281	115.862	14.0228	16.1005	148.339	14.2612	7.07578	74.8993	6.4307	1238.83	1630.34	-0.396233		1	963.333	1671.37	-0.794835	0.432028	0.754985	2099.59	1739.88	0.27107
SA_RS01600	122	54	168	70	58	11	710	538	816	451	494	194	84	30	150	68	53	22	37.8532	218.322	30.5325	18.9572	186.244	10.7906	45.5725	245.062	50.3783	21.8329	135.645	25.904	15.3345	166.749	17.3249	3.38029	71.1574	9.93535	213.208	279.971	-0.393163		1	183.883	287.046	-0.642116	0.506021	0.811012	357.188	298.807	0.257216
SA_RS01605	10	5	27	4	8	0	83	55	97	78	60	37	9	6	7	7	5	0	5.86069	48.2085	6.17919	3.31555	35.964	4.07646	13.8345	55.0254	4.44076	2.35657	44.3126	5.0369	3.9952	38.2555	3.08724	0	25.6346	0	22.6595	31.1486	-0.460283	0.70575	0.998919	27.3923	31.9133	-0.218754	0.864539	1	40.6486	33.221	0.290032
SA_RS01610	118	39	210	105	92	28	751	558	996	647	630	371	110	28	166	51	69	14	12.588	79.3981	13.747	4.70734	66.4148	3.4627	19.5859	102.843	19.1687	11.2599	66.9055	6.67975	8.36298	73.1154	7.75488	2.95835	46.7868	2.1738	214.232	300.288	-0.487283		1	247.114	307.815	-0.316534	0.754217	0.940731	431.336	320.39	0.428766
SA_RS01615	775	358	1479	869	601	190	4979	3587	5621	4233	4012	2595	633	199	1193	563	437	78	24.8585	158.274	23.7857	12.9925	128.369	7.3996	41.4755	174.513	41.4212	28.0197	131.615	22.1716	16.4265	140	14.7675	6.03593	98.3977	3.64154	1420.47	1954.53	-0.460485		1	1763.45	2003.49	-0.184086	0.843016	0.974345	2610.74	2085.49	0.32403
SA_RS01620	100	42	200	130	79	28	807	576	779	556	531	382	74	26	122	76	63	18	36.2379	289.823	31.4148	17.2206	232.885	10.9224	63.3642	273.239	47.8556	47.3562	195.308	33.8137	24.3943	209.34	24.0522	10.0494	163.645	9.49409	220.706	298.909	-0.437708		1	237.426	306.26	-0.367055	0.712526	0.925801	344.957	318.832	0.113416
SA_RS01625	16	4	70	17	22	10	280	168	572	340	356	98	37	16	58	12	39	1	7.23377	125.458	19.5968	2.04617	84.7444	8.38586	27.669	250.313	28.3846	7.72618	149.007	6.66104	8.47553	175.101	18.5764	4.47778	52.3777	0.658056	64.5462	102.063	-0.661315	0.620492	0.998919	112.056	104.473	0.10156	0.939036	0.997386	219.74	108.738	1.01448
SA_RS01630	83	49	231	125	91	20	814	567	864	689	600	337	94	21	179	80	55	20	17.5118	170.205	23.2337	11.6973	133.472	5.13634	42.6103	176.444	40.8803	26.5114	140.914	20.7232	16.3603	137.72	12.2255	4.17926	84.0537	6.14185	218.238	302.951	-0.473293		1	277.316	310.307	-0.161973	0.874568	0.982457	400.802	323.009	0.31109
SA_RS01635	55	35	148	67	53	29	348	214	418	339	316	132	36	27	123	38	39	21	24.6315	154.456	18.8873	17.7351	106.93	14.0176	57.9483	181.195	59.627	30.163	147.167	20.8943	20.2257	153.961	18.4011	12.8631	69.884	13.6888	94.7617	133.941	-0.499625	0.632354	0.998919	137.648	137.301	0.00397033	0.996866	0.998246	217.38	142.933	0.604185
SA_RS01640	762	414	1532	917	715	551	2617	1531	3012	2147	1698	1049	649	340	1252	613	626	521	58.8185	200.198	58.6872	36.1573	131.853	30.4243	103.388	225.038	104.61	71.154	160.648	58.0945	47.0288	142.591	50.9079	42.1239	95.7216	58.5349	785.804	1246.72	-0.665939	0.37545	0.998919	1172.12	1279.82	-0.126781	0.842552	0.974345	1831.67	1331.81	0.459675
SA_RS01645	6	7	15	11	13	17	0	1	2	2	0	0	5	17	12	9	10	14	1.73677	0	1.69551	2.29258	0.322959	5.70456	3.79606	0.560354	3.75994	3.20077	0.561182	3.19852	3.20651	0	3.04959	4.87368	0	5.89843	8.75925	3.58744	1.29293	0.383521	1	7.57348	3.7091	1.03225	0.463496	1	9.24985	3.85478	1.27011
SA_RS01650	36	21	62	63	63	58	72	57	85	39	39	36	41	42	54	59	39	41	7.49552	14.8569	10.0005	4.94715	13.2413	10.1375	11.2861	17.1301	12.1703	13.1859	7.87131	15.0823	11.1774	8.83401	8.55492	11.9604	8.86089	12.4251	41.5693	47.0505	-0.179614	0.743724	0.998919	54.5435	48.3601	0.1684	0.726169	0.933696	63.781	50.2963	0.341207
SA_RS01655	104	78	145	132	159	104	160	124	188	130	115	110	92	64	105	115	95	52	24.2012	36.8995	25.0802	20.5369	32.1946	17.265	29.5001	42.3452	26.4486	30.878	29.3245	32.8562	31.5283	29.1136	23.2905	23.9693	30.2602	17.6127	91.7383	112.136	-0.290062	0.470545	0.998919	125.414	115.364	0.117759	0.694887	0.917363	138.219	119.996	0.203504
SA_RS01660	62	66	73	30	46	29	96	100	100	62	103	37	63	62	93	31	62	16	40.3184	61.8698	47.9945	48.5615	72.5551	46.7397	41.5035	62.9439	65.4642	19.6112	39.0828	24.7508	25.4899	72.869	42.4771	18.6779	28.4438	15.1443	78.7229	69.9238	0.170776	0.650551	0.998919	40.1356	71.9243	-0.83887	0.0528534	0.258108	85.5367	74.8016	0.190136
SA_RS01665	16	4	25	1	9	7	7	2	7	7	7	2	20	10	21	12	13	5	4.54818	1.97202	6.6602	1.28651	0.634314	3.29534	6.21311	1.92601	6.4617	0.285752	1.92885	4.18808	2.18001	2.16476	3.89326	1.97076	0.672083	2.06874	5.59565	14.0311	-1.32559	0.155202	1	7.08833	14.4613	-1.0427	0.326745	1	16.9181	15.0274	0.175706
SA_RS01670	0	0	0	1	1	2	1	1	5	5	5	0	0	0	1	0	0	0	0	0.281717	0	0	0.317157	0	0	1.37572	0.3077	0.285752	1.37775	0	0.242224	1.54626	0	0.563074	0	0	0.342301	0.300402	0.12061	0.97642	1	1.81569	0.307102	2.3797	0.417763	1	1.91848	0.319825	2.38837
SA_RS01675	12	23	47	23	34	36	15	4	14	18	17	8	30	31	32	34	28	9	3.69909	4.58248	10.8336	8.02191	1.37572	11.0779	12.6667	4.17719	10.6776	7.12709	5.3786	12.8679	8.93083	5.70107	9.09334	10.9909	2.91527	4.03807	20.2068	18.7662	0.11071	0.900741	1	25.8933	19.2868	0.425066	0.542274	1	29.4079	20.0346	0.560753
SA_RS01680	5	2	7	4	7	0	37	43	66	53	48	33	6	5	7	3	2	2	1.42131	10.4235	1.99806	0.643257	13.6378	1.64767	1.73967	18.1595	2.1539	1.14301	14.6042	1.04702	1.69557	14.8441	0.598962	0	11.0894	0.827495	17.1745	14.7539	0.217086	0.866647	1	18.3331	15.1194	0.280529	0.830264	1	25.1513	15.7359	0.674044
SA_RS01685	30	6	24	11	38	25	60	33	78	67	45	14	23	17	23	22	32	0	8.79104	17.4247	7.89563	1.98933	10.7892	5.77499	6.14867	22.1236	7.29553	3.24028	19.0317	7.91512	9.4886	14.3458	9.87918	7.25566	4.84979	0	19.372	35.2528	-0.865577	0.246374	0.998919	32.1397	36.2454	-0.172277	0.822815	1	39.5303	37.7106	0.0664544
SA_RS01690	273	171	232	144	134	117	1474	1360	1619	988	1180	571	191	135	155	100	140	48	103.678	554.776	84.9762	73.478	576.262	59.4348	77.0306	595.132	63.7185	54.974	363.718	46.6273	43.3639	487.529	56.015	44.0076	256.351	26.5328	571.712	593.091	-0.0530582		1	380.815	608.179	-0.675159	0.49119	0.801269	628.532	633.076	-0.0104718
SA_RS01695	1160	840	704	262	350	195	2742	2368	2748	1531	1905	1014	796	418	623	181	295	114	414.038	969.942	332.84	339.233	943.02	172.958	219.688	949.383	240.702	94.0058	529.713	79.319	106.451	739.727	110.932	68.9343	427.854	59.225	1245.2	1456.81	-0.226485	0.749431	0.998919	612.503	1497.2	-1.28918	0.106717	0.385552	1284.95	1557.98	-0.278004
SA_RS01700	1397	2464	1461	2009	1709	1012	1861	1329	1569	1548	1136	1127	1213	2428	952	1168	1182	747	241.156	318.379	245.302	481.259	255.967	485.885	220.497	262.16	177.889	348.62	259.033	247.548	251.387	213.341	214.967	173.021	229.986	187.689	2156.19	1411.62	0.611051	0.079581	0.998919	1552.85	1452.85	0.0960587	0.704863	0.921406	1253.32	1511.1	-0.26975
Novel00038	8	4	7	0	3	7	35	34	30	13	17	16	6	1	3	4	2	3	5.99642	25.9996	5.26857	3.39233	28.434	0.86893	4.58723	21.7653	2.43407	0	9.44558	3.6811	1.91612	13.8626	1.57937	5.19658	14.1774	3.27296	13.3565	15.0612	-0.17491	0.892861	1	5.45837	15.452	-1.49859	0.272264	1	12.4766	16.0826	-0.367423
SA_RS01705	1288	917	1351	1545	1526	1300	1466	1371	1460	2202	1430	1820	886	589	785	1100	796	669	140.237	158.189	113.011	112.968	166.549	74.344	128.604	153.866	92.5182	169.101	232.406	147.047	141.58	169.386	91.3088	140.187	234.258	106.021	990.833	1144.13	-0.207589	0.58709	0.998919	1576.29	1178.41	0.419766	0.13262	0.436324	1127.91	1225.85	-0.120076
SA_RS01710	42	37	103	43	71	34	181	121	337	213	209	131	50	51	54	34	69	21	6.71316	28.6716	9.3624	6.69139	21.5784	9.44998	14.3935	52.1375	9.34289	6.90903	33.002	6.67225	9.6702	36.3428	11.6193	5.38238	24.7528	4.88557	72.1234	84.7988	-0.234388	0.750098	0.998919	90.7135	86.9957	0.0613455	0.942465	0.997386	154.451	90.5175	0.770384
SA_RS01720	2801	2353	3023	3251	3766	2410	1452	1850	860	977	1379	1088	3320	2346	3777	2983	4572	1405	379.909	195.177	527.526	361.098	279.959	368.873	358.472	112.903	554.527	443.255	128.453	496.747	435.257	203.481	653.317	323.744	174.45	277.37	2267.6	2460.17	-0.11749	0.780961	0.998919	2479.91	2535.4	-0.0319657	0.957748	0.998246	2490.25	2634.98	-0.0815103
SA_RS01725	2802	2950	2865	2972	3091	2361	1836	2151	1029	1080	1200	1236	2702	2560	3939	2432	3684	1649	588.564	382.203	664.891	701.107	504.107	623.374	526.14	209.211	895.615	627.546	219.904	627.199	553.253	274.221	815.262	491.179	306.916	504.155	2650.06	2356.89	0.169241	0.587696	0.998919	2208.28	2429.25	-0.137654	0.778155	0.951537	2554.81	2525.52	0.0165984
SA_RS15340	1	1	0	1	1	0	1	0	0	1	0	0	1	0	0	0	0	0	1.01003	1.001	1.18325	1.14281	0	0	0	0	0	1.01533	0.979083	0	0.860668	0	0	0	0	0	0.340882	0.957353	-1.36229	0.580468	1	0.615427	0.985802	-0.627519	0.766881	1	0	1.02502	-2.54309
SA_RS01730	156	148	290	142	420	171	187	146	367	299	447	221	214	163	246	162	404	125	22.4411	26.6599	36.064	24.089	23.4331	27.1826	36.4728	51.1009	38.3058	20.5343	41.6941	28.6122	51.4836	69.9555	61.2285	24.3632	37.5827	26.1727	158.251	179.207	-0.177827	0.552282	0.998919	197.58	184.365	0.101418	0.792387	0.955757	286.432	191.648	0.58129
SA_RS01735	20	14	23	24	30	9	9	10	21	21	20	10	13	23	20	15	26	10	2.5454	1.13518	1.93824	2.016	1.41998	3.39341	2.5592	2.58694	2.75528	3.07049	2.59076	2.34386	3.25346	2.76917	3.48619	1.13445	1.50453	1.85244	16.3546	13.3628	0.290591	0.663698	1	19.7107	13.7962	0.518862	0.378031	1	20.3573	14.3476	0.506021
SA_RS01740	14	13	12	14	16	4	8	19	17	13	20	9	13	13	25	22	19	7	2.1578	1.22199	2.34729	2.26706	3.26734	2.32279	1.61702	2.53615	4.17093	2.16911	1.94227	4.16315	2.10137	3.35357	3.08524	0.610606	1.63984	1.57036	15.547	11.2463	0.473374	0.437802	1	16.8822	11.5955	0.535244	0.429742	1	17.6912	12.0549	0.549827
SA_RS01745	15	20	48	20	31	42	44	29	40	31	31	19	34	20	34	43	57	10	1.74957	5.08614	4.64578	2.63941	3.77394	2.70429	4.89477	4.51588	4.29268	2.34499	3.50497	6.15778	3.08106	3.93365	7.00433	4.85185	2.6198	1.69769	23.8394	29.803	-0.319829	0.586625	0.998919	32.3524	30.5919	0.0756286	0.9082	1	38.5361	31.8015	0.279487
SA_RS01750	578	435	381	218	227	152	243	279	171	142	138	136	940	698	556	209	266	64	53.6959	22.3726	102.301	45.7235	28.9184	75.1712	30.9449	15.3763	55.9111	20.3583	12.7875	23.8383	17.9696	13.9472	26.0344	13.9854	14.9358	8.65388	491.402	580.959	-0.241265	0.701327	0.998919	192.738	598.358	-1.63473	0.00569232	0.0601871	361.871	621.571	-0.78052
SA_RS01755	212	194	147	61	114	114	106	163	97	87	93	73	364	415	278	117	117	53	34.2312	16.9625	68.8538	35.4426	29.3651	77.6816	20.7518	15.1601	48.5894	9.90119	13.6172	23.1947	15.6852	16.3367	19.9033	18.231	13.9343	12.4561	269.148	224.964	0.259394	0.683178	0.998919	90.8997	231.629	-1.35083	0.0285832	0.175224	171.897	240.613	-0.485401
SA_RS01760	495	400	385	297	322	319	158	244	190	165	141	206	562	661	454	343	403	194	81.8761	25.9003	108.9	74.8599	45.0297	126.747	55.6755	30.4192	81.2864	49.3832	26.4557	69.6566	45.3845	25.3726	70.2278	52.259	40.2805	46.7059	454.365	396.39	0.197205	0.753348	0.998919	276.729	408.807	-0.563332	0.363418	0.706902	332.688	424.821	-0.352636
SA_RS01765	574	545	612	544	945	1113	369	599	358	708	509	1033	580	715	749	611	813	1061	102.055	65.0197	120.807	109.637	118.825	147.371	95.1317	61.6096	144.15	97.2283	122.022	133.377	143.171	98.4543	152.288	195.991	217.119	274.572	644.467	490.064	0.395579	0.236345	0.998919	621.912	505.073	0.300439	0.361163	0.706701	556.056	525.055	0.0826819
SA_RS01770	317	318	325	175	253	225	193	153	224	188	210	133	371	391	322	196	285	143	67.4821	40.7176	92.5215	76.5937	36.3394	96.4915	60.4872	46.1551	74.1984	37.4488	38.7945	51.2273	45.8933	48.6343	63.9184	47.4384	33.47	44.3081	299.48	285.361	0.0701169	0.889019	0.998919	187.918	294.026	-0.646102	0.103441	0.378805	278.935	305.598	-0.131292
SA_RS01775	29	82	92	55	98	44	31	53	57	33	49	28	79	103	258	71	184	27	3.1431	3.3298	10.0306	10.0557	6.40903	12.9414	8.71764	5.97967	30.2684	5.9923	3.46703	9.44788	9.05077	5.77764	21.0102	4.72314	3.58751	4.25933	82.6337	46.0772	0.847336	0.167326	0.998919	54.8927	47.3576	0.21331	0.753597	0.940466	136.308	49.1844	1.472
SA_RS01780	22845	12542	8522	6033	4001	2161	236354	177105	107480	63946	97768	52050	15345	7720	5693	3098	2513	1518	1567.18	16068.9	1233.2	973.49	13555.5	613.943	511.117	7136.71	422.745	416.037	4252.31	260.931	233.882	7296.57	181.624	146.825	4221.09	151.572	67637.3	83352.3	-0.301415		1	22296.9	85366.3	-1.93683		1	38093	88879.1	-1.22233
Novel00039	85	49	88	116	121	100	111	69	87	102	66	97	56	75	62	65	44	70	5.68056	7.35175	4.38429	3.70514	5.14491	5.81054	5.14169	5.62773	4.48511	7.79293	6.60778	5.33336	6.89059	4.79855	3.09796	6.61896	7.66336	6.80907	66.9284	78.9118	-0.240459	0.532568	0.998919	92.498	81.2478	0.186629	0.599303	0.871058	74.8024	84.5269	-0.178062
SA_RS01785	837	847	1107	1294	1186	1151	447	493	493	562	466	623	677	615	812	810	712	593	143.963	76.1954	136.412	164.833	94.6082	122.626	166.465	82.0757	151.179	223.733	93.7011	171.051	173.824	87.1977	129.02	196.073	126.674	148.456	675.654	627.466	0.106945	0.779639	0.998919	892.108	647.25	0.462919	0.300496	0.650423	764.413	672.988	0.183928
SA_RS01790	259	204	335	359	454	475	128	126	142	239	137	205	188	209	246	274	274	319	30.7379	15.055	26.138	27.3931	16.684	28.7543	34.7592	16.3119	31.6023	42.8292	27.4951	39.9246	45.9123	17.6884	34.2592	55.8323	28.761	55.1039	186.813	183.449	0.0264225	0.94913	0.998919	291.619	189.312	0.623297	0.11229	0.399783	229.176	196.86	0.219615
SA_RS01795	2	1	1	0	1	3	102	59	48	29	30	5	5	1	1	0	2	1	3.06269	154.799	8.96979	1.73264	100.805	1.77523	1.33882	71.1469	1.65761	0	43.0481	0	1.30488	49.979	3.22667	4.55	9.05144	2.2289	20.8914	33.0177	-0.660966	0.701621	0.998919	8.70193	33.7711	-1.95181	0.354019	1	15.6486	35.1616	-1.16822
SA_RS01800	422	219	502	590	614	512	1707	1151	983	749	745	582	313	190	348	506	516	384	59.9791	240.446	52.1161	35.2183	182.524	31.3058	62.3796	135.233	53.5398	84.2967	103.194	88.2987	74.3627	115.196	77.2661	72.0735	97.7881	79.4395	536.045	751.405	-0.487315	0.576143	0.998919	607.837	771.056	-0.343357	0.582903	0.864601	576.813	802.507	-0.47652
SA_RS01805	81	81	126	107	174	128	417	203	277	211	204	137	69	63	101	120	139	74	34.6415	176.743	34.57	39.1952	96.8643	31.2345	47.1121	114.666	46.7565	46.0008	87.4736	63.0098	63.4103	94.9151	62.6293	54.2175	69.2639	46.0639	119.448	174.23	-0.545064	0.494929	0.998919	143.783	178.679	-0.314095	0.66555	0.900163	159.096	185.971	-0.225708
SA_RS01810	158	101	213	227	255	256	693	357	435	347	289	237	119	70	144	199	216	156	28.0918	122.11	24.7862	20.318	70.8187	14.4279	33.1096	74.8608	27.7137	40.5714	59.8047	43.4402	38.6333	55.9004	40.4602	45.0797	49.8134	40.3706	181.463	298.161	-0.716616	0.393813	0.998919	253.196	305.895	-0.273152	0.682863	0.911885	249.04	318.38	-0.354635
SA_RS01815	236	126	259	291	261	196	891	686	541	396	370	271	141	77	153	231	152	134	35.566	133.075	24.8933	21.4848	115.347	13.4523	34.1251	78.9157	24.9589	44.0847	57.8498	42.7417	33.5169	60.6624	24.1334	29.2548	48.2801	29.3932	305.086	389.044	-0.350859	0.707628	0.998919	300.542	399.306	-0.410216	0.530423	0.823317	298.731	415.633	-0.476626
SA_RS01820	237	149	258	276	287	143	463	285	320	229	197	103	149	121	152	214	210	132	32.9935	63.8788	24.3	23.4694	44.2671	19.5276	31.4015	43.1193	22.9051	38.6242	30.9028	36.5771	34.0456	29.836	30.8	19.7167	16.9509	26.7468	191.272	263.608	-0.463224	0.382502	0.998919	239.081	271.087	-0.182432	0.675136	0.904236	229.011	282.088	-0.301016
SA_RS01825	1438	1256	1277	1197	1551	1386	1313	1168	763	761	784	631	1247	942	1138	1158	1590	943	199.603	180.621	202.775	197.258	180.887	151.58	154.971	102.512	170.986	167.022	102.394	197.348	183.451	118.391	232.518	190.541	103.541	190.519	1162.13	1271.46	-0.129542	0.519186	0.998919	1056.73	1309.84	-0.310227	0.333291	0.679253	1014.14	1362.11	-0.425709
SA_RS01830	855	871	601	412	416	356	203	259	224	170	163	160	2058	2733	1123	488	535	130	90.397	21.2706	254.902	104.194	30.5523	334.974	55.5537	22.9234	128.522	43.7881	17.4229	63.3466	37.4783	18.7486	59.5928	37.2783	19.9978	20.0055	1355.1	1048.85	0.36967	0.709517	0.998919	370.955	1079.44	-1.54119	0.0688351	0.30067	644.018	1120.66	-0.799202
SA_RS01835	130	105	81	67	46	36	20	17	22	18	4	12	259	326	141	87	76	25	64.9612	9.90459	151.618	59.3658	9.47799	188.847	35.3872	10.6408	76.2675	33.6555	8.71899	53.376	19.587	2.17453	40.0107	17.8169	7.08871	18.1831	157.261	137.112	0.198282	0.858115	0.998919	60.406	141.213	-1.22642	0.211089	0.558371	80.5555	146.625	-0.864318
SA_RS01840	334	285	224	166	149	92	60	84	50	40	55	39	655	786	382	177	190	36	107.132	19.073	246.124	103.432	30.0613	292.266	62.8162	15.5233	132.631	53.5243	12.437	69.7046	40.7247	19.1924	64.2063	29.2266	14.7881	16.8071	404.739	351.165	0.205082	0.834762	0.998919	133.272	361.668	-1.44086	0.117365	0.409267	216.563	375.544	-0.794283
SA_RS01845	1737	1684	1199	979	840	664	338	573	282	246	315	293	3153	3844	2022	1014	1043	345	126.47	24.3893	268.937	138.728	46.5477	324.454	76.3232	19.8737	159.359	71.6539	17.3622	90.6443	52.1153	24.9512	80.006	47.882	25.2191	36.5615	2133.85	1744.3	0.290863	0.747742	0.998919	777.381	1796.86	-1.20888	0.163661	0.489286	1155.6	1865.98	-0.691314
SA_RS01850	356	787	367	494	416	951	84	76	77	107	70	76	348	923	414	572	502	1059	120.714	28.2281	138.237	301.938	28.7526	362.82	108.799	25.272	151.955	168.385	35.1701	238.132	120.198	25.8225	179.334	319.378	30.4646	522.661	621.725	256.274	1.27879	0.155763	0.998919	410.618	264.509	0.634348	0.43043	0.754868	277.914	274.904	0.0157633
SA_RS01855	92	165	120	237	92	359	213	191	259	231	212	183	106	215	104	249	69	411	9.66237	22.1703	13.0419	19.6072	22.3813	26.1768	11.0186	26.3292	11.8233	25.0216	23.5175	32.1078	8.23347	24.2229	7.63478	37.3429	22.7207	62.8283	197.897	129.385	0.612246	0.136769	0.998919	241.01	132.937	0.856533	0.034462	0.19842	152.795	138.27	0.143773
SA_RS01860	53	58	58	47	32	73	12	11	10	13	12	6	43	47	38	63	45	113	16.4444	3.68995	15.6297	20.3614	3.80796	16.9053	15.7334	3.00321	12.7625	14.6592	3.90993	23.9993	8.46042	4.05059	14.7098	22.4328	2.20074	51.0316	40.2098	34.8806	0.20642	0.802762	0.998919	43.2535	36.0253	0.261346	0.761368	0.943628	33.4865	37.4494	-0.159662
SA_RS01865	1298	978	1114	467	722	254	509	434	857	555	608	275	996	723	732	301	663	122	136.022	52.8627	122.274	115.961	50.7437	87.8329	102.064	86.9279	83.0341	49.1953	56.3783	38.7274	64.4722	69.316	73.1984	26.3626	34.0678	18.6086	738.427	898.64	-0.283196	0.567223	0.998919	431.012	927.611	-1.10525	0.0101794	0.0882085	851.757	964.465	-0.179059
SA_RS01870	538	432	632	539	810	523	211	310	196	195	271	292	476	400	882	419	900	317	82.6529	32.1258	85.6687	75.0924	53.1366	71.2391	84.8875	29.1457	146.674	83.2406	29.0398	79.0325	106.038	45.2938	145.67	79.5784	53.0315	70.8847	395.275	394.86	0.00188085	0.99669	0.998919	391.641	407.427	-0.0571722	0.920279	0.995311	558.542	423.542	0.399104
SA_RS01875	851	645	906	779	978	661	345	456	335	316	313	400	767	608	1420	654	1101	470	114.12	45.8507	120.494	97.865	68.2264	94.5186	106.221	43.4829	206.124	105.012	41.0772	107.677	111.756	45.6635	155.55	87.7911	63.4112	91.7374	591.647	632.946	-0.0971095	0.827793	0.998919	595.138	653.024	-0.134056	0.806499	0.960415	872.934	678.844	0.362732
SA_RS01880	288	217	232	181	236	122	81	119	94	83	107	85	268	217	424	148	416	97	72.3377	20.1629	78.8582	61.6693	33.3485	63.1852	50.9462	22.853	115.278	45.7006	20.2085	45.6405	50.5107	29.2382	110.082	30.3494	25.2387	35.4619	191.686	206.449	-0.106519	0.856034	0.998919	139.613	213.079	-0.610302	0.326608	0.673976	247.579	221.474	0.160549
SA_RS01885	161	174	315	94	252	144	347	271	448	296	376	248	155	149	249	128	236	120	23.0209	49.1724	25.9638	28.1502	43.2337	24.6982	39.3784	62.0035	38.5394	13.5112	41.0271	22.471	30.7041	58.4895	35.5517	20.3928	41.9202	24.9744	204.935	207.883	-0.0210515	0.962339	0.998919	168.304	213.656	-0.343984	0.522455	0.82034	320.076	222.257	0.525599
SA_RS01895	102	160	147	106	165	183	108	110	119	134	119	179	153	183	198	115	170	86	26.605	27.9179	46.7513	47.2193	32.012	55.3346	33.5221	30.0436	55.9033	27.7933	33.8806	36.8279	36.673	33.7679	46.7158	47.275	55.1939	32.6497	157.114	117.52	0.42082	0.290208	0.998919	118.415	120.913	-0.0288581	0.935797	0.997386	150.316	125.667	0.258555
SA_RS01900	3	7	8	10	11	12	17	9	27	29	41	11	4	10	6	12	4	4	0.499701	2.8063	0.780529	1.31924	1.67259	1.93096	1.16501	4.35307	1.08181	1.6744	4.68242	2.45407	1.56128	7.42963	0.701942	1.97965	2.16599	0.969766	9.0144	7.43195	0.270392	0.771123	1	16.528	7.61993	1.11178	0.236558	1	12.8965	7.92899	0.696699
SA_RS01905	30	36	61	42	44	39	87	60	95	75	59	67	38	41	28	33	45	33	3.47353	9.9831	5.15435	4.71617	7.75101	5.50322	6.17492	10.6467	3.50928	4.88844	8.41773	4.69116	4.34112	7.43184	5.48927	4.47232	9.17066	5.56137	47.3546	48.6776	-0.0410602	0.940185	0.998919	48.5995	49.9837	-0.0394553	0.944163	0.997386	57.3674	51.9917	0.142299
SA_RS01910	54	48	64	71	60	24	70	31	64	49	49	42	40	47	50	49	66	26	4.48944	5.76756	3.89581	4.51519	2.87552	4.5298	4.65189	5.15016	4.49964	5.93372	3.94891	5.00161	4.25058	4.43188	5.78088	1.97618	4.12784	3.14622	43.647	51.5438	-0.242737	0.542934	0.998919	56.1733	53.0635	0.0782493	0.835372	0.971621	56.3753	55.1988	0.0275149
SA_RS01915	605	361	538	618	860	1030	152	120	154	273	157	258	468	407	331	535	482	925	129.956	32.358	117.768	87.7376	28.7594	101.349	101.036	32.0188	76.9626	133.445	56.8444	141.095	157.413	36.689	109.079	219.128	65.5144	289.202	308.518	394.583	-0.354872	0.596922	0.998919	485.127	407.548	0.251303	0.685479	0.913094	322.115	423.691	-0.395167
SA_RS01920	213	186	225	295	355	513	153	165	168	295	181	404	141	146	188	230	157	304	134.819	95.9755	104.552	133.206	116.524	107.129	124.511	102.926	128.807	187.701	181	178.738	191.47	124.637	104.695	321.594	302.294	280.069	171.677	160.385	0.0978581	0.71961	0.998919	271.107	165.406	0.712489	0.0039865	0.0478588	184.726	172.04	0.101959
SA_RS01925	379	211	399	498	589	930	165	162	240	502	255	561	315	260	259	440	364	852	138.398	59.7133	134.754	87.1786	66.0028	110.064	127.384	84.829	102.376	182.806	177.696	197.269	183.276	101.304	140.037	336.35	242.175	452.844	219.614	275.878	-0.328761	0.456925	0.998919	479.008	284.661	0.75125	0.0576393	0.27114	283.016	295.951	-0.0637447
SA_RS01930	12	3	1	27	2	26	5	7	3	28	9	14	3	12	4	17	2	24	8.37734	3.45932	2.4535	2.36964	5.4523	9.71157	0.610346	2.02716	3.0227	18.9478	18.9481	14.571	1.18975	6.83537	1.47098	17.977	11.5539	24.3868	7.67578	6.19705	0.298128	0.759125	1	23.536	6.41198	1.86775	0.00864699	1	2.65094	6.674	-1.36055
SA_RS01935	95	77	58	660	76	399	105	96	78	277	103	199	64	63	53	373	65	217	18.9488	20.7559	14.9547	17.3774	21.3641	14.5674	10.1143	15.0589	11.4431	132.334	53.5575	91.3444	12.9172	22.3506	13.6591	78.8221	46.923	62.9992	81.4582	82.9704	-0.028181	0.931966	0.998919	436.493	85.466	2.35114	3.25e-08	2.15e-06	60.0758	88.9072	-0.568047
SA_RS01940	143	136	114	1033	101	475	243	238	240	531	192	445	105	75	79	641	64	278	24.1582	40.6846	20.7805	25.9958	44.8602	14.6883	16.8377	39.2447	14.4466	175.428	86.9572	132.954	14.5395	35.2877	11.3909	79.4766	88.8716	68.3582	154.434	153.48	0.0085153	0.987202	0.998919	734.692	157.882	2.21703	1.45e-07	7.8e-06	136.221	164.258	-0.270212
SA_RS01945	292	352	266	906	380	539	385	360	399	797	374	709	302	253	257	689	393	364	66.0082	86.2525	79.9763	90.0315	90.7975	66.3007	52.5712	87.3032	62.8865	205.88	174.645	191.227	73.1977	91.9773	93.5964	120.676	189.468	119.766	332.971	311.027	0.0986993	0.707878	0.998919	793.149	320.046	1.30922	3.1e-10	3.76e-08	293.376	332.813	-0.182102
SA_RS01950	586	371	627	262	520	233	434	412	565	352	341	224	478	344	412	277	324	177	73.5936	54.0167	70.325	52.7173	57.7293	50.0822	68.8432	68.6805	56.0079	33.0761	42.8517	42.7108	55.6474	46.5898	42.8686	28.9812	33.2557	32.3544	389.53	477.088	-0.29217	0.215425	0.998919	296.105	491.786	-0.73223	0.0041147	0.049009	505.234	511.398	-0.0166774
SA_RS01960	2076	2650	2051	3663	4676	4867	1688	1549	1684	2075	1946	2444	1608	2280	1052	2496	3478	3256	250.13	201.561	226.967	361.261	208.231	318.461	216.05	196.391	137.203	443.655	242.348	369.231	480.078	255.079	441.488	580.788	348.108	571.005	2242.4	1705.11	0.395169	0.180301	0.998919	2749.68	1757.44	0.64573	0.0364814	0.203607	1496.18	1827.7	-0.288455
SA_RS01965	241	256	258	231	259	226	165	160	183	194	152	159	228	213	196	163	180	196	45.5803	30.9272	50.5167	54.7819	33.7627	46.7007	42.661	33.5007	40.126	43.9181	35.5669	37.8498	41.7407	31.2751	35.8662	42.3338	35.5494	53.9553	217.596	203.286	0.0989965	0.773382	0.998919	194.529	209.518	-0.105921	0.725716	0.933696	201.843	217.83	-0.108756
SA_RS01970	357	223	422	646	334	594	248	217	248	292	206	274	410	294	428	371	284	432	22.8094	15.7034	30.688	16.1208	15.469	21.7759	23.5727	15.337	29.6005	41.4905	18.0847	29.1028	18.1841	14.3188	19.1168	37.588	20.6953	40.1742	254.593	327.807	-0.364004	0.314429	0.998919	435.801	337.702	0.368336	0.401553	0.736926	352.312	351.019	0.00551802
SA_RS01975	175	94	326	373	220	422	102	90	81	130	101	139	195	97	211	215	124	319	13.5302	7.81559	17.662	8.223	7.76363	8.69402	22.0361	6.06168	17.6587	28.9898	9.74299	20.4089	14.494	8.49535	10.1004	32.3144	12.7045	35.8983	97.2609	152.693	-0.649163	0.102136	0.998919	240.354	157.359	0.611663	0.250475	0.601401	195.046	163.559	0.254805
SA_RS01980	34	31	114	181	72	144	27	12	32	33	23	34	41	26	75	63	42	90	4.17063	3.28234	5.89178	4.30251	1.64233	3.69726	12.2259	3.7994	9.9585	22.3189	3.92392	9.48811	7.52584	3.06934	5.42781	17.4946	4.93035	16.0688	23.8985	32.927	-0.45931	0.413194	0.998919	91.5131	33.9093	1.43447	0.0424674	0.225547	69.7871	35.2466	0.988561
SA_RS01985	54	41	115	141	90	165	24	20	24	27	31	51	24	52	43	72	38	136	6.96594	3.06827	3.62691	5.98421	2.87855	7.77629	12.9699	2.99668	6.00433	18.2842	3.37624	11.4034	9.893	4.35053	5.16442	21.0809	7.77735	25.5354	39.2693	32.0571	0.290357	0.62735	0.998919	80.6027	33.1272	1.28134	0.0774918	0.324761	56.1941	34.4648	0.706326
SA_RS01990	122	84	139	74	166	151	94	53	101	120	109	99	136	201	122	139	171	136	20.5374	15.6823	26.8203	15.9993	9.95446	39.2251	20.4574	16.4569	22.2308	12.5224	19.5817	28.7287	23.8118	19.9621	30.3272	25.1756	19.7013	33.3228	118.081	113.346	0.0592881	0.919958	0.998919	113.468	116.752	-0.0427736	0.923288	0.995311	115.332	121.367	-0.072048
SA_RS01995	335	297	405	413	581	630	43	36	52	52	24	63	235	284	215	262	336	345	54.0918	6.881	44.4523	54.26	6.48554	53.1604	57.1733	8.12704	37.5781	67.0359	8.13904	51.9402	79.9396	4.21592	57.1581	100.75	12.0255	81.0819	214.314	197.57	0.117498	0.898215	0.998919	247.864	204.26	0.279071	0.759132	0.942272	210.347	212.354	-0.0133535
SA_RS02000	242	223	222	244	319	403	126	107	113	83	84	96	137	165	148	174	168	188	168.943	87.175	112.043	176.144	83.3423	133.534	135.497	76.3565	111.84	171.232	56.1677	149.139	189.765	63.7968	123.562	278.643	79.2267	191.03	171.177	159.635	0.100463	0.817779	0.998919	169.605	164.814	0.0402855	0.939833	0.997386	152.435	171.435	-0.169258
SA_RS02005	1791	1854	2151	1968	2548	2010	1249	1053	1259	948	1038	809	1382	1725	1490	1482	1951	1471	232.3	160.55	209.991	272.082	152.384	259.373	243.918	158.06	209.194	256.595	119.191	236.003	281.612	146.469	266.601	258.206	124.044	277.705	1604.38	1406.91	0.189509	0.570746	0.998919	1482.15	1450.61	0.0308844	0.935872	0.997386	1548.19	1508.52	0.0375515
SA_RS02010	562	1163	608	328	547	233	128	117	148	121	87	69	580	526	637	262	481	194	416.86	94.0936	503.99	976.047	96.8271	452.296	394.284	106.257	511.45	244.568	87.0007	238.601	345.733	70.2049	375.882	171.17	60.5032	209.447	623.094	414.035	0.589879	0.494508	0.998919	241.763	427.275	-0.821773	0.236942	0.588719	449.418	444.032	0.0174757
SA_RS02015	8088	5601	12122	6975	8630	6200	13166	10088	12833	8142	8059	4768	4588	2729	4450	4224	4566	4075	3878.29	6256.75	2577.28	3038.79	5397.1	1517	5081.88	5956.2	2309.77	3362.13	3784.54	2486.79	3526.22	4204.11	2306.68	2944.48	2702.78	2844.1	6330.53	8028.59	-0.342832	0.543288	0.998919	6287.5	8261.77	-0.393962	0.323185	0.669655	9114.25	8597.08	0.0842756
sRNA00007	10	0	3	1	4	3	5	1	10	0	4	2	3	2	0	0	3	1	27.3875	13.5712	9.62527	0	3.05569	6.34987	7.18331	26.5091	0	2.75311	0	0	9.33494	11.9181	8.65616	8.13751	6.47526	3.9863	1.05181	5.59168	-2.42631	0.0861414	1	0.315361	5.78079	-4.01809	0.0233896	1	3.99674	6.01638	-0.584518
SA_RS02020	22151	16613	32141	22360	24037	18742	36921	29242	35580	21716	24116	15582	12015	8935	12299	13002	15400	15274	6259.19	10339.4	3977.3	5311.41	9219.1	2926.86	7940.27	9731.35	3761.87	6351.37	5948.23	4510.77	5787.68	7413.52	4584.56	5245.16	5205.03	6281.96	18842.4	22052.5	-0.226967	0.680314	0.998919	18630.4	22692	-0.284531	0.486506	0.797012	24829.6	23614	0.072416
SA_RS02025	3472	3302	6418	4090	4680	3127	5891	5164	7220	4346	4547	2638	2231	2028	2736	2422	2823	3126	2034.83	3421.64	1531.75	2189.59	3376.7	1377.84	3288.52	4095.71	1735.7	2409.59	2469.01	1742.77	2337.19	2899.13	1743.06	1815.08	1827.68	2666.59	3612.67	3610.96	0.000648099	0.998919	0.998919	3536.98	3714.97	-0.0708456	0.851024	0.97555	5093.71	3865.43	0.398074
SA_RS02030	325	170	372	287	396	230	77	66	67	58	63	66	314	147	417	266	329	160	49.2916	11.5738	55.7904	29.1726	11.1684	25.8458	49.3269	9.83574	68.4598	43.7565	8.52709	49.5322	51.1781	10.395	52.57	34.549	11.8334	35.3206	132.69	232.743	-0.810274	0.225699	0.998919	211.486	240.23	-0.184205	0.816848	0.964567	277.307	249.675	0.151506
SA_RS14480	75	60	62	37	94	40	45	40	28	33	27	26	65	49	47	38	68	37	14.9595	8.8954	15.1883	13.5408	8.90172	11.3302	10.8118	5.40577	10.1476	7.41873	6.3805	9.30586	15.9766	5.85889	14.2895	7.90197	6.13064	10.7418	51.5278	59.2468	-0.19943	0.62312	0.998919	36.3668	61.0911	-0.751916	0.0774185	0.324761	43.4755	63.5179	-0.54568
SA_RS02040	19	28	19	22	29	28	55	41	27	37	38	43	26	59	14	25	21	12	4.42138	12.6842	7.08789	7.37223	10.645	15.9162	3.86553	6.08149	3.52648	5.14633	8.3462	7.14266	5.75044	9.62015	5.14843	6.45327	11.829	4.06446	44.5094	31.484	0.497392	0.399847	0.998919	27.7748	32.3276	-0.221121	0.702856	1	18.9367	33.6237	-0.828494
SA_RS02045	11	9	8	4	30	30	4	4	7	7	7	2	8	17	8	7	41	16	4.24543	1.52998	3.61708	3.93014	1.72245	7.60608	2.69942	2.61499	3.34217	1.55189	2.61885	3.31698	9.86619	2.93915	16.6711	11.4675	0.912503	8.98808	10.4679	7.36528	0.507901	0.568801	1	6.08754	7.6048	-0.327054	0.710575	1	7.35687	7.90729	-0.102836
SA_RS02050	4860	3790	5714	5772	9940	8622	1886	2868	1834	2054	3391	2828	7092	4605	7515	5644	13986	5230	1207.92	464.556	2064.95	1065.8	795.31	1326.82	1241.63	441.207	2021.81	1442.11	494.862	1722.28	2105.17	916.901	3662.23	2122.4	830.913	1892	3907.29	4550.06	-0.219673	0.695486	0.998919	4634.23	4688.13	-0.0166884	0.9798	0.998246	4905.83	4870.53	0.0104252
SA_RS02055	61	144	114	106	301	280	89	71	132	154	169	171	131	240	154	200	254	172	32.9065	47.5814	82.7871	87.8923	42.7333	150.088	53.766	68.9236	89.9253	57.4815	80.5296	132.464	138.362	99.1819	144.357	149.599	109.049	135.051	158.531	91.6083	0.792587	0.183875	0.998919	157.514	94.15	0.742647	0.152676	0.472978	129.144	97.8282	0.401849
SA_RS02060	4232	4225	3037	1852	4371	1700	2250	1928	1930	2286	2670	1332	8076	2949	5248	2603	9222	1815	2391.67	1260.18	5346.76	2701.58	1215.68	1932.02	1500.55	1055.73	3210.39	1052.12	1252.32	1806.11	2104.92	1641.57	5490.75	951.528	889.886	1492.96	3146.34	4817.91	-0.614683	0.298692	0.998919	2283.54	4959.01	-1.1188	0.0461293	0.236284	3352	5150.81	-0.619787
SA_RS02065	1	3	4	5	1	0	10	8	12	11	3	2	14	7	3	6	0	0	0.678166	6.72097	11.1225	2.30194	6.05317	5.50322	2.37163	7.87698	2.20225	3.40861	7.23123	4.99578	0.577877	2.21336	0	0	1.6034	0	6.24432	8.2664	-0.397285	0.721854	1	7.21379	8.47006	-0.22243	0.83944	1	5.97941	8.79644	-0.548204
SA_RS02070	276	214	304	280	349	294	310	334	327	402	346	313	236	153	226	252	268	185	67.5369	75.1779	67.6525	59.2493	91.1876	43.4017	65.0365	77.4502	59.8619	68.875	95.3546	75.7092	72.7708	92.1091	69.0906	71.2521	90.5424	65.8904	241.554	260.273	-0.10755	0.766809	0.998919	307.05	267.999	0.196619	0.391736	0.730543	270.881	278.724	-0.0408981
SA_RS02075	516	487	404	432	438	458	1041	1170	739	820	610	918	490	544	372	328	287	346	191.37	382.623	212.892	204.357	484.135	233.887	130.996	265.284	149.34	161.057	294.796	149.353	138.42	246.121	112.139	168.232	402.478	186.775	759.487	642.495	0.241226	0.621776	0.998919	510.006	660.462	-0.372644	0.388787	0.727988	480.628	687.032	-0.515625
SA_RS02080	1366	1604	1362	1726	1785	1684	1179	1172	1105	1298	1108	1242	1233	1387	1573	1468	1687	1032	310.269	265.398	328.088	412.22	297.011	365.214	270.468	242.936	386.746	394.094	285.789	409.383	345.482	273.793	403.696	378.833	333.492	341.181	1439.99	1204.45	0.257829	0.264419	0.998919	1505.4	1240.89	0.278612	0.26167	0.611254	1300.45	1290.31	0.0111002
SA_RS02085	59	61	59	39	68	61	35	51	48	71	40	50	57	53	93	50	71	82	38.3675	22.5567	43.4236	44.8826	37.0031	39.9549	33.544	30.2131	65.4642	25.4945	44.7562	39.9206	37.6807	28.2986	48.6431	39.2879	38.4376	77.6145	57.053	48.5657	0.235846	0.557327	0.998919	53.0726	50.0657	0.0861261	0.851169	0.97555	65.2183	52.0476	0.324279
SA_RS02090	5416	4262	4101	5294	3868	4058	6593	5724	6025	8451	5388	6429	6329	5275	4787	4141	3868	3125	506.115	610.59	692.86	450.631	596.797	571.447	335.051	544.967	484.221	497.308	765.529	475.107	308.004	547.762	380.81	375.578	710.214	425.048	5283.49	5862.04	-0.149878	0.546512	0.998919	5817.79	6032.08	-0.052085	0.854883	0.97555	4776.91	6271.58	-0.392771
Novel00040	119	61	88	91	94	95	199	161	141	161	128	137	55	62	50	55	48	51	33.8271	56.0618	18.3156	19.6193	51.0623	20.4311	21.8701	38.7953	15.385	26.0034	44.3636	19.1954	22.769	39.5842	14.3751	26.746	46.0377	21.1011	97.8989	115.284	-0.23688	0.69871	0.998919	98.4242	118.64	-0.268898	0.629115	0.886917	87.4116	123.475	-0.498755
Novel00041	68	35	47	52	62	66	120	73	110	100	83	64	46	50	24	29	42	41	9.13605	15.9782	7.24014	5.32052	10.9428	7.78758	5.52075	14.3049	3.49036	7.02302	13.0237	4.78369	7.09807	12.1317	5.94498	8.78236	10.1649	8.01773	54.6565	72.9271	-0.418064	0.40695	0.998919	57.6973	75.0156	-0.376086	0.498329	0.806232	56.5671	78.0517	-0.46426
SA_RS02095	6157	4386	4684	7798	4099	5434	5590	5666	4277	6585	4361	6572	6421	5357	5381	5250	3565	3438	1538.33	1384.17	1879.42	1239.9	1579.48	1551.62	1023.17	1034.34	1455.3	1958.55	1594.85	1610.48	872.685	1185.39	938.409	1344.68	1941.12	1250.27	5334.99	5817.62	-0.124896	0.604085	0.998919	6479.34	5991.32	0.113054	0.606857	0.874234	4611.17	6229.07	-0.433923
SA_RS02100	1173	1143	1372	1966	2135	2721	738	745	908	1431	1077	1753	1207	1407	1713	1851	2078	2610	220.969	137.78	266.367	243.622	156.584	307.263	225.964	165.562	349.302	372.296	261.31	428.111	342.713	220.721	412.412	507.668	390.383	715.636	1143.78	1004.35	0.187695	0.640003	0.998919	1770.13	1035.1	0.774133	0.0338669	0.196902	1291.58	1076.02	0.263426
SA_RS02105	708	791	861	922	744	517	1187	1099	569	474	474	480	699	775	462	550	473	282	72.5916	120.615	83.9595	91.7628	125.721	92.1166	77.1805	56.4687	51.2749	95.0287	47.1102	69.236	65.0018	52.872	51.0936	52.5003	58.1795	42.0843	920.759	818.51	0.169715	0.593538	0.998919	647.15	841.782	-0.379566	0.314343	0.661437	592.225	875.522	-0.563738
SA_RS02110	6	5	9	6	12	17	7	1	9	7	8	10	7	7	4	5	5	2	8.6312	9.97963	11.7966	8.13817	1.60501	11.6735	11.3191	12.5316	6.22859	8.67645	9.76116	8.83092	14.7096	12.52	7.57778	24.2207	17.0057	4.18763	4.52997	6.39879	-0.49882	0.613177	1	5.93951	6.58502	-0.144	0.85616	1	6.84951	6.84632	0.0142992
SA_RS02115	0	0	2	4	1	2	1	0	1	0	0	0	0	0	0	0	0	0	0	0.106925	0	0	0	0	0.188652	0.10443	0	0.433823	0	0	0.091935	0	0	0.213712	0	0	--	--	--	--	--	1.26144	0.307102	1.84662	0.642374	1	0.893368	0.319825	1.30273
SA_RS15345	0	0	0	0	0	0	0	0	0	0	0	0	0	0	0	0	0	0	0	0	0	0	0	0	0	0	0	0	0	0	0	0	0	0	0	0	--	--	--	--	--	--	--	--	--	--	--	--	--
SA_RS02120	3658	3981	4385	3457	4440	4284	3234	3033	4313	4013	3918	3517	3370	4801	4103	2956	4333	4245	544.361	476.957	587.507	670.305	503.585	828.244	570.511	621.248	660.929	517.147	578.89	540.087	563.022	634.311	679.335	631.409	618.716	919.473	4098.41	3272.6	0.324649	0.241285	0.998919	3445.36	3371.28	0.0314773	0.853404	0.97555	4080.99	3505.52	0.219314
Novel00042	3	2	6	4	3	3	6	2	10	5	10	1	0	3	4	3	1	2	1.87388	3.71422	0	1.41347	1.39382	2.17233	3.2766	6.04593	2.70452	2.51161	3.02743	2.30069	1.59677	6.79539	0.658071	1.85592	0.738407	1.81831	2.43062	2.71048	-0.177063	0.904121	1	3.9299	2.7894	0.477269	0.726758	1	6.29084	2.90538	1.09384
Novel00043	1	3	1	1	0	4	1	1	1	2	5	2	0	0	1	2	4	0	0.434192	0.430306	0	1.4738	0.484438	0	0.379606	0.420266	0.469993	0.436468	0.841773	1.06617	0	2.36181	1.82976	1.72012	1.02657	0	1.36495	0.60309	1.15451	0.617684	1	1.69424	0.622699	1.39786	0.466548	1	0.958678	0.648635	0.525549
SA_RS02125	1906	1703	2012	1848	2112	1834	1319	1607	1269	1445	1349	1889	1599	2169	2301	1423	1818	1165	409.416	280.791	402.374	413.898	385.136	540.113	377.851	263.843	535.018	399.038	300.88	375.286	386.576	315.245	411.422	390.175	479.677	364.238	1900.06	1539.62	0.303525	0.2854	0.998919	1570.46	1587.2	-0.0152988	0.954384	0.998246	1799.44	1650.4	0.124654
Novel00044	6	8	11	17	10	4	8	17	11	9	7	11	4	1	6	12	4	3	4.3156	5.70264	3.37047	6.51054	13.6426	0.833822	6.91726	7.65818	4.67144	12.2916	6.27503	10.5971	6.129	5.4775	3.03111	2.8495	9.35316	3.14072	8.90093	5.6364	0.657462	0.543764	1	12.7342	5.80281	1.12215	0.134777	1	8.76687	6.037	0.536311
Novel00045	5	2	2	7	5	1	10	6	5	19	13	9	5	11	5	4	7	20	1.69542	3.36049	1.98617	0.767314	2.26994	4.32396	0.592908	1.64104	1.83521	2.38603	6.24515	1.66526	1.44469	4.79561	2.50067	0.335834	3.60765	9.87084	6.63784	6.28878	0.0714556	0.940761	1	9.46629	6.46452	0.559343	0.537032	1	3.92216	6.72422	-0.797822
SA_RS02130	5487	5575	4991	5795	7593	4937	2453	3379	2336	3268	3785	3733	7195	5120	7481	5371	9644	2547	1915.27	848.572	2942.16	2201.8	1315.95	2071.8	1523.12	789.243	2826.6	2033.38	1105.76	2301.79	2258.44	1437.33	3546.54	1706.78	1540.38	1294.02	4873.38	4946.66	-0.0214893	0.966154	0.998919	4899.47	5097.53	-0.0571725	0.914239	0.992312	4840.68	5296.8	-0.129917
SA_RS02135	1497	1060	1827	1225	1306	733	2771	1710	2936	2590	1887	1456	1337	851	1053	820	782	374	368.213	675.475	385.255	294.998	469.277	242.655	392.886	698.997	280.359	302.889	617.533	247.632	273.728	504.943	202.645	178.566	423.364	133.896	1248.56	1759.19	-0.494683	0.232311	0.998919	1482.78	1808.9	-0.286654	0.53432	0.824922	1822.8	1881.69	-0.0458685
SA_RS02140	3452	2925	4114	3501	3489	1974	6603	4640	7109	6546	4705	3824	2968	1866	2304	2075	2084	1015	387.404	734.397	390.209	371.412	580.99	242.766	403.654	772.226	279.889	394.963	712.12	285.909	333.652	574.444	246.402	219.411	507.326	165.797	3247.32	4079.89	-0.329295	0.475499	0.998919	3876.27	4194.92	-0.113924	0.803977	0.960415	4236.24	4363.96	-0.0428548
SA_RS02145	12741	11641	15003	14672	13053	8446	19556	14310	18988	17507	14237	12119	10194	8385	9130	9345	9143	5428	1236.88	1881.49	1159.34	1278.65	1549.96	943.651	1273.37	1784.21	959.413	1431.81	1647.48	1113.83	1079.78	1503.62	935.117	812.072	1390.81	766.978	11841.1	13342.6	-0.17224	0.609251	0.998919	13518.9	13728.2	-0.0221494	0.941137	0.997386	13539.4	14280.7	-0.0769027
SA_RS02150	16781	17632	20022	18672	18559	11244	25087	20282	24806	22959	19269	15279	12650	8912	11340	11483	12198	6568	1549.85	2296.23	1368.68	1842.51	2089.96	954.178	1616.7	2217.53	1133.69	1733.54	2055.45	1302.09	1460.58	1936.08	1186.89	1028.51	1668.17	882.921	16114.5	17097	-0.0853886	0.834413	0.998919	17248.8	17593.6	-0.0285404	0.927861	0.996143	17601.6	18302.5	-0.0563357
SA_RS02155	61	69	55	67	68	122	119	83	79	138	101	156	49	78	61	58	54	64	16.1775	31.2769	15.2236	20.7046	24.5593	23.9805	12.7525	20.2792	17.5114	17.8619	35.4767	18.8853	15.367	29.1405	15.0878	32.0449	48.9081	24.7047	79.6025	71.5707	0.151006	0.721894	0.998919	85.1221	73.5886	0.210279	0.673179	0.903785	62.3628	76.5594	-0.299327
SA_RS02160	39	17	43	28	41	26	28	18	37	32	28	27	41	39	37	26	25	18	7.87827	5.60558	9.70264	3.88555	4.05691	9.13301	7.59427	7.23453	8.09054	5.68585	6.26613	6.44845	7.05748	6.15345	5.32057	5.20185	6.44771	5.29245	25.7917	34.7409	-0.429084	0.445974	0.998919	28.556	35.7944	-0.323243	0.456083	1	37.2135	37.2105	0.00415911
SA_RS02165	44	38	42	57	54	56	17	22	9	22	14	15	55	39	32	30	34	19	22.9533	8.78896	33.6121	22.4292	12.8048	23.5852	19.1555	4.54441	18.0698	29.8909	11.125	19.2145	24.0041	7.94538	18.6863	28.9334	9.25037	14.4266	34.3195	37.9096	-0.139937	0.823715	0.998919	36.2583	39.0777	-0.105247	0.878094	0.983077	26.3931	40.6058	-0.619501
SA_RS02170	127	114	149	136	150	143	52	66	51	67	57	74	85	123	143	121	123	141	118.214	47.9693	92.6878	120.062	68.5432	132.725	121.255	45.9491	144.082	127.255	60.4536	138.282	118.975	57.7209	120.62	131.831	81.4275	191.03	105.087	84.1747	0.320365	0.5124	0.998919	110.108	86.9139	0.340012	0.522024	0.82034	110.079	90.3825	0.284199
SA_RS02175	188	190	273	437	382	322	83	90	97	162	134	197	173	184	332	359	333	209	74.3722	32.5407	80.1749	85.0439	39.7239	84.3828	94.4206	37.1421	142.168	173.782	62.1228	174.367	128.77	57.6702	138.787	126.161	92.1286	120.342	160.849	143.126	0.169147	0.740316	0.998919	326.209	147.639	1.14388	0.0421481	0.224368	227.697	153.476	0.569157
SA_RS02180	556	535	773	1372	1184	1098	232	269	285	510	405	678	438	461	998	1126	874	826	93.5965	38.7052	86.3771	101.9	50.5236	89.964	113.767	46.4379	181.855	232.172	83.2221	232.723	169.838	74.171	155.006	183.065	134.924	202.387	437.991	393.155	0.156021	0.740602	0.998919	1024.15	405.759	1.33573	0.0142333	0.10842	668.569	421.874	0.664216
SA_RS02185	33	27	36	55	43	79	8	9	2	5	4	3	16	22	37	38	48	47	6.90116	1.65804	3.91984	6.38865	2.09994	5.33352	6.58206	0.404837	8.37567	11.5622	1.01359	9.75681	7.6626	0.910044	10.5755	16.3626	0.74166	14.3062	20.0891	18.0601	0.153044	0.842275	1	33.6414	18.6812	0.846581	0.391887	1	24.2414	19.4315	0.317794
SA_RS02190	13	17	17	15	32	27	4	3	9	14	16	8	13	21	29	25	30	23	2.66005	0.811152	3.11623	3.93579	0.684895	4.98137	3.04121	1.78251	6.42324	3.08538	2.77688	6.28061	5.5795	3.56172	6.46724	5.47177	1.93514	6.85002	14.2717	9.74198	0.554861	0.562472	1	18.6657	10.0515	0.892093	0.259331	1	18.0657	10.4468	0.790986
SA_RS02195	24	27	30	31	69	98	27	25	12	24	30	33	8	32	13	26	49	116	3.19137	3.55816	1.24622	4.06225	3.70905	4.93286	3.48769	1.54451	1.87119	4.1438	3.09357	4.24478	7.81834	4.33992	6.86458	12.9065	5.18747	22.4513	29.1134	18.2095	0.667394	0.239655	1	27.1015	18.7709	0.519089	0.380676	1	17.0872	19.5378	-0.194606
SA_RS02200	3	1	3	2	0	0	0	0	0	0	0	0	0	2	2	2	2	0	3.09598	0	0	1.16765	0	2.39271	2.70675	0	2.23417	2.0748	0	2.53409	0	0	2.17449	0	0	0	1.05039	0.908063	0.194111	0.94581	1	1.40947	0.946791	0.553326	0.847818	1	1.58266	0.98643	0.672023
SA_RS02205	19	17	17	17	16	26	5	5	0	1	1	5	17	22	7	11	10	43	3.07836	0.802847	3.22667	3.11639	0.903844	4.13211	2.40806	0	1.22765	2.76877	0.157054	2.18814	2.20895	0.176263	1.70694	4.17213	0.957661	10.1403	15.311	13.2756	0.208673	0.81047	1	9.94433	13.7046	-0.465721	0.677306	1	7.42697	14.2451	-0.934271
SA_RS02210	20	22	25	14	30	51	9	5	13	11	8	8	26	20	21	19	32	23	4.04014	1.80179	6.15289	5.02835	1.12692	4.68359	4.41527	2.54186	4.59193	2.84292	2.15398	4.71233	5.16401	1.75813	6.81033	10.2036	1.91043	6.76257	16.3059	17.9682	-0.13572	0.867509	1	15.1139	18.5165	-0.29654	0.6833	1	18.7935	19.2406	-0.0279609
SA_RS02220	22	13	29	18	29	55	12	18	25	30	34	23	21	24	33	14	24	49	4.50162	2.43346	5.03391	3.00972	4.10937	5.69299	5.18794	4.95141	7.3092	3.70245	5.95046	3.51714	5.05642	7.56866	5.1738	11.1462	5.56352	14.5935	19.1069	17.7035	0.113327	0.847104	1	20.1297	18.2535	0.151513	0.796147	1	27.9743	18.9758	0.562008
SA_RS02225	4	5	7	7	4	7	2	8	13	16	9	19	3	17	8	11	9	3	0.814963	0.403835	0.716043	1.15262	1.81855	4.01523	1.24689	2.56368	1.76432	1.43366	3.15996	2.75161	0.694444	1.99487	1.93185	1.41252	4.57622	0.889646	10.4736	2.87435	1.86709	0.0547162	1	11.2917	2.9659	1.9327	0.0329873	1	8.94177	3.08404	1.53947
SA_RS02230	9	15	4	5	13	7	9	4	7	9	4	8	3	11	8	2	11	6	1.83367	1.81726	0.716043	3.45785	0.909274	2.59809	0.712507	1.38044	1.76432	1.02405	1.77748	0.500293	2.25694	0.886609	2.36115	1.41252	1.92683	1.77929	10.3847	6.4906	0.667578	0.44298	1	5.05615	6.6936	-0.394093	0.685399	1	6.19524	6.96687	-0.191201
SA_RS02235	47	79	61	44	55	83	91	70	60	55	67	56	53	59	37	43	82	64	9.78582	18.7775	12.9275	18.6107	16.2613	14.2408	11.104	12.0919	8.33894	9.20922	11.1006	10.9922	9.75801	15.1764	17.9873	17.1157	13.7836	19.3953	71.8211	60.3389	0.25073	0.522751	0.998919	47.1227	62.0238	-0.398691	0.323482	0.669655	49.6296	64.5065	-0.377026
SA_RS02240	1	2	0	0	0	0	0	2	0	2	0	3	0	0	0	0	0	0	1.39622	0	0	3.15953	3.1156	0	0	0	0	0	2.70688	0	0	0	0	0	4.95167	0	1.36637	0.302688	2.00103	0.478884	1	0.600133	0.315597	0.789861	0.845385	1	--	--	--
SA_RS02245	102	88	98	52	120	56	0	0	1	3	3	1	121	107	117	41	84	50	9.32968	0	12.9656	9.10723	0	11.3458	7.83689	0.0885338	11.5841	4.78124	0.265994	4.60433	9.35292	0.298526	8.09465	5.07309	0.108129	6.65663	67.956	73.7401	-0.11775	0.965287	0.998919	33.2633	76.1264	-1.19515	0.443734	0.765143	70.3916	79.0812	-0.167846
SA_RS02250	637	408	753	348	540	269	740	532	861	485	567	303	497	434	675	271	418	213	74.8501	86.1748	68.4146	54.2438	69.7463	59.1188	77.3569	97.9261	85.8551	41.1058	55.2431	39.0965	54.0687	72.482	51.7465	31.3057	42.0892	36.4292	475.146	591.179	-0.315573	0.175007	0.998919	360.799	608.753	-0.753886	0.00196779	0.0272526	727.894	633.185	0.200483
SA_RS02255	7	10	13	5	9	14	1	1	0	1	0	0	15	11	5	7	8	4	1.45746	0.206346	3.65873	2.35579	0.232304	2.65506	2.36643	0	1.12688	1.0465	0.201829	1.78942	1.59677	0	1.75485	2.88699	0	1.21221	7.65339	7.73317	-0.00694567	0.995685	1	4.6025	7.96283	-0.798921	0.550259	1	5.5539	8.26727	-0.564382
SA_RS02260	62	64	93	55	84	65	6	0	6	5	3	5	45	78	63	30	63	57	5.93395	0.569115	5.04551	6.93057	0	8.65426	7.78192	0.555835	6.52684	5.29159	0.46388	3.52525	6.85064	0.312369	6.3525	6.16146	0.565715	7.94045	49.4871	36.5109	0.43904	0.758143	0.998919	30.5264	37.7493	-0.306763	0.775959	1	51.2935	39.2425	0.387246
SA_RS02265	1096	1684	413	469	834	735	2924	2474	402	1555	672	2534	2788	2122	627	477	1101	579	505.135	1335.58	1505.32	878.164	1272.19	1133.77	166.417	179.335	312.805	217.29	694.721	269.918	327.538	336.946	534.609	335.508	1380.63	388.413	2173.68	2197.81	-0.0158574	0.973099	0.998919	800.24	2256.19	-1.49511	0.0122385	0.0986455	468.62	2344.9	-2.32338
Novel00046	0	0	0	0	0	0	2	0	0	1	0	0	0	0	0	0	0	0	0	0.970037	0	0	0	0	0	0	0	0	0.474401	0	0	0	0	0	0	0	0	0.600804	-1.66557	0.680484	1	0.300067	0.614203	-0.793006	0.844591	1	0	0.639649	-1.87655
SA_RS02270	12	25	21	13	27	23	46	54	64	57	61	30	18	13	33	23	21	8	2.20798	8.38819	3.87995	5.20465	11.0857	2.77294	3.3782	11.3982	6.57261	2.40452	10.1665	5.19587	4.23328	12.2106	4.07085	4.19141	6.52546	2.14251	31.6181	23.8275	0.407207	0.600982	0.998919	30.1591	24.4497	0.302762	0.703215	1	37.8406	25.4326	0.570073
SA_RS02275	40	26	49	32	39	35	67	113	104	95	95	144	26	34	50	30	38	35	7.16553	11.8949	5.45634	5.26985	22.5852	7.06074	7.67424	18.0328	9.69545	5.76248	16.4966	6.5982	5.95322	18.5142	7.17173	6.20975	30.4948	9.12587	59.6045	41.4453	0.522736	0.45747	0.998919	50.2791	42.6404	0.238809	0.69726	0.918391	64.5213	44.3666	0.53719
SA_RS02280	47	32	67	40	39	32	0	0	0	0	0	0	37	22	58	37	42	26	8.5159	0	7.8537	6.56024	0	4.62103	10.6135	0	11.3755	7.28557	0	8.23096	6.02139	0	8.01741	5.7425	0	6.85684	18.7127	27.3341	-0.546181	0.760252	1	27.0213	28.2679	-0.0657588	0.971916	1	40.089	29.3803	0.448705
SA_RS02285	40	35	61	62	51	32	0	0	0	0	0	0	29	39	58	37	40	34	7.47585	0	6.34948	7.40125	0	8.44983	9.96739	0	11.7338	11.6483	0	8.4902	8.12213	0	7.87612	5.92336	0	9.24905	25.7662	22.3812	0.20362	0.909574	0.998919	33.9592	23.1539	0.552576	0.767462	1	38.3466	24.0676	0.672336
SA_RS02290	20	10	19	10	10	4	59	56	83	58	46	52	6	16	12	10	10	9	3.62379	10.5945	1.27357	2.05007	11.3208	3.36075	3.0098	14.5564	2.35355	1.82139	10.1869	2.22458	1.54395	9.06744	1.90891	0.717812	11.1381	2.37352	28.2537	25.9031	0.122319	0.900777	0.998919	24.4512	26.6096	-0.120913	0.906462	1	35.7282	27.7042	0.364724
SA_RS02295	10	11	13	21	17	9	101	58	125	52	62	45	4	5	7	6	8	4	1.81884	18.2059	0.852302	2.26372	11.7701	1.05426	2.06723	22.0063	1.37817	3.83958	9.16812	1.33986	2.63476	12.2682	1.53298	1.62127	9.67568	1.05894	25.3769	34.7845	-0.456213	0.722555	0.998919	24.5623	35.6257	-0.534954	0.660378	1	45.3343	37.0959	0.288194
SA_RS02300	11	1	14	5	8	9	6	0	1	0	4	0	11	3	3	5	3	7	1.97798	1.06925	2.31719	0.203454	0	0.625366	2.20095	0.174049	0.58393	0.903797	0	1.10387	1.2258	0.7825	0.568334	1.60284	0	1.83209	1.40514	9.02888	-2.69238	0.0286231	1	3.52368	9.30832	-1.42175	0.241117	1	5.44542	9.67609	-0.812676
SA_RS02305	2	0	1	0	1	6	0	0	2	2	2	2	0	0	2	3	5	0	0.355593	0	0	0	0	0	0.155444	0.344188	0.384913	0	0.344696	0.654877	0.151503	0.386854	0.93658	1.05656	0.420367	0	0	0.605375	-1.67502	0.678705	1	1.76826	0.631194	1.46139	0.606281	1	1.62695	0.65762	1.27772
SA_RS02310	24	32	39	46	44	42	145	115	149	153	142	149	27	31	41	30	45	24	4.36521	26.1371	5.75304	6.58537	23.3372	6.5364	6.20168	26.2315	8.07211	8.41051	26.9754	6.69932	6.81939	28.098	8.62299	7.56591	32.0372	6.35364	61.2702	60.3879	0.0198664	0.981989	0.998919	72.098	61.9079	0.220249	0.802396	0.960415	72.4806	64.4284	0.168705
SA_RS02315	311	270	417	309	393	305	72	83	118	125	96	107	413	327	665	409	541	294	54.2782	12.4536	84.4413	53.317	16.1622	66.1601	63.6286	19.9338	125.631	54.2119	21.1475	87.6404	58.4463	18.2276	99.4751	52.7209	22.0762	74.6845	236.453	262.076	-0.148045	0.847917	0.998919	294.209	270.224	0.122522	0.873707	0.982457	394.534	280.734	0.491064
SA_RS02320	1245	941	1769	1521	1427	992	896	889	1225	1377	1159	1075	1220	926	2133	1420	1388	662	133.715	95.3709	153.501	114.351	106.53	115.294	166.108	127.347	247.978	164.215	143.36	187.248	130.598	135.422	157.056	105.522	136.488	103.487	953.576	1078.21	-0.176938	0.504982	0.998919	1445.77	1111.07	0.379921	0.174131	0.504871	1655.35	1155.12	0.519084
SA_RS02325	316	222	400	394	274	224	524	422	558	573	485	509	228	268	430	320	287	140	138.898	228.264	117.405	110.408	206.957	136.561	153.717	237.403	204.592	174.091	244.145	172.694	102.627	231.924	132.906	97.5161	264.486	89.5687	315.2	333.832	-0.0833401	0.842474	0.998919	420.79	343.438	0.29274	0.41525	0.748944	443.526	357.308	0.31094
SA_RS02330	544	355	648	491	436	388	538	390	907	766	683	423	351	334	594	432	456	252	245.948	241.059	185.905	181.598	196.728	175.055	256.136	396.912	290.697	223.15	335.704	239.797	167.97	335.938	217.201	173.738	226.079	165.83	372.998	450.625	-0.273477	0.232025	0.998919	552.903	464.355	0.251782	0.361228	0.706701	682.965	483.049	0.499122
SA_RS02335	12	29	17	10	29	31	9	7	3	0	1	0	33	43	28	19	32	23	8.50238	6.31972	27.3913	23.2485	5.53368	35.3192	10.5308	2.05742	21.4747	7.12246	0	16.5283	17.5088	0.770821	23.887	21.754	0	23.7195	27.536	18.0266	0.61716	0.49559	1	10.5517	18.5335	-0.819643	0.544592	1	15.8347	19.2448	-0.281196
SA_RS02340	44	30	65	55	43	41	123	80	118	114	88	75	40	45	41	35	24	40	5.20886	14.4308	5.5474	4.01835	10.5666	6.17569	6.72751	13.5212	5.25392	6.54521	13.0821	5.08714	4.33768	11.3336	2.99332	4.80719	10.4961	6.89235	53.5744	64.4383	-0.267828	0.66958	0.998919	65.1806	66.1839	-0.0209137	0.97324	0.998246	70.3421	68.8614	0.0298618
SA_RS15455	10	5	7	13	9	4	9	2	12	4	2	4	5	7	5	0	2	7	11.0399	9.84701	6.46659	6.24558	2.4635	8.95874	6.75639	12.823	5.9751	14.4271	4.28064	0	8.46657	2.40209	2.3262	4.37365	5.22037	11.2482	4.87227	7.50181	-0.631286	0.476556	1	5.29996	7.7354	-0.53314	0.680811	1	7.56207	8.04844	-0.0926232
sRNA00008	3	3	5	3	4	1	11	10	12	12	9	12	0	6	2	0	0	9	0.966617	3.51254	0	1.09368	3.59493	2.24113	1.40849	3.74246	0.697546	0.971684	3.74798	0	1.09823	3.15478	0	0.319118	4.57077	4.22079	6.57417	4.21249	0.628534	0.6423	1	4.54688	4.32491	0.075933	0.969096	1	5.9141	4.5045	0.384151
SA_RS15060	298	146	163	1	19	0	778	620	204	76	99	52	244	209	233	3	13	8	673.645	1742.97	646.166	373.426	1563.74	547.702	322.147	446.362	570.139	2.2724	166.537	8.3263	36.5989	243.469	30.9607	0	138.961	26.3222	336.139	410.354	-0.287988	0.671746	0.998919	24.2885	421.57	-4.11249	0.000676169	0.0115621	193.979	438.647	-1.17827
SA_RS14495	1468	805	875	4	172	9	3230	2213	1006	355	739	223	1857	1550	1351	4	194	26	3029.93	6607.01	4490.12	1879.92	5096.18	3708.69	1578.94	2009.77	3018.36	8.29922	710.261	10.1364	302.506	1659.38	421.852	18.3978	544.11	78.1084	1581.79	2072.51	-0.389845	0.428979	0.998919	109.343	2129.52	-4.28256	0.00120678	0.0184214	1049.11	2214.67	-1.0782
SA_RS15065	4077	2083	2102	11	471	30	8284	5575	2297	927	2003	577	4499	2683	2989	15	482	27	8797.35	17715.3	11372.8	5085.55	13421.9	6711.43	3965.48	4797.5	6981.47	23.8603	1938.98	39.7392	866.027	4702.04	1095.75	64.1137	1471.85	84.7995	3570.19	5316.42	-0.574462	0.241243	0.998919	287.471	5464.32	-4.24814	0.000948529	0.0150783	2391.61	5683.34	-1.24889
SA_RS15070	2	2	4	4	9	4	3	2	3	3	4	2	2	3	2	2	2	1	4.3156	6.41547	5.0557	4.8829	4.81502	7.5044	7.5461	6.26578	4.67144	8.67645	6.27503	5.29855	16.5483	9.39	4.54667	8.54849	5.10172	3.14072	2.43062	2.21511	0.130142	0.915357	1	2.94039	2.27871	0.372104	0.755455	1	2.81072	2.36986	0.25254
SA_RS02350	1320	1734	2410	941	2131	1569	1658	2059	2663	1868	2669	1922	1170	1704	2578	1156	1988	1764	126.591	157.583	131.448	188.155	220.314	189.444	202.068	247.197	267.622	90.7172	173.656	136.114	174.145	278.466	200.862	149.029	217.9	246.232	1900.38	1312.1	0.534315	0.0100291	0.450567	1307.4	1350.59	-0.0469245	0.880594	0.983801	2449.25	1404.67	0.801822
SA_RS02355	4815	6098	6067	2417	4942	4169	4002	4231	5085	2852	4275	2980	3404	6846	7077	2008	5476	4116	253.41	208.738	209.873	363.121	248.443	417.684	279.16	259.037	403.168	127.872	145.499	129.75	221.631	244.77	303.629	217.309	185.404	315.298	5955.6	3865.56	0.623537	0.0295743	0.754153	2399.88	3984.63	-0.731453	6.48e-05	0.00167783	5868.65	4144.37	0.50179
SA_RS02360	1737	2213	1908	1814	2325	2516	1081	1202	1227	1340	1210	1185	1598	1831	2204	1742	2774	2464	681.473	420.311	734.455	982.352	526.15	832.761	654.453	465.946	935.987	715.413	509.609	839.098	777.268	516.45	1146.59	977.637	549.595	1407.04	1815.37	1416.62	0.357918	0.338515	0.998919	1652.45	1460.41	0.178151	0.609333	0.875158	1721.6	1518.34	0.181236
SA_RS14500	246	290	247	149	262	116	263	441	261	174	210	178	191	298	185	142	206	102	84.0145	89.0166	76.4174	112.061	168.041	117.983	73.7509	86.2784	68.3913	51.1536	57.6039	59.542	76.2465	78.0248	74.1205	39.237	71.8645	50.7034	355.527	221.131	0.68464	0.0149932	0.542889	154.492	227.757	-0.562253	0.00919683	0.081867	219.115	236.891	-0.112669
SA_RS02370	1105	887	930	757	865	750	1168	1069	985	828	839	854	679	633	672	562	643	395	233.138	244.225	167.827	211.744	251.644	154.824	171.548	201.155	153.473	160.553	169.342	145.581	155.513	192.578	142.927	156.722	213.003	121.302	892.84	925.885	-0.0526213	0.865515	0.998919	706.012	953.977	-0.434397	0.0696939	0.301963	816.986	992.455	-0.28087
SA_RS02375	1039	1125	884	897	1008	897	752	755	705	644	661	581	728	858	825	588	824	626	201.318	144.405	165.249	246.637	163.219	192.725	149.752	132.221	173.034	174.715	120.959	139.882	166.429	139.336	168.208	172.139	133.082	176.547	946.306	798.299	0.245358	0.37589	0.998919	705.074	823.185	-0.223488	0.407079	0.743179	770.537	856.15	-0.152276
SA_RS02380	133	141	81	57	81	74	352	278	86	104	73	56	63	77	46	45	73	67	14.1563	37.1311	7.8556	16.9807	33.0142	9.50108	7.53764	8.86013	5.29989	6.09881	10.7304	5.88068	7.34655	8.4531	8.18604	7.80098	7.04632	10.3799	170.54	168.318	0.0182935	0.979532	0.998919	66.7044	172.95	-1.37398	0.0342672	0.19796	66.7655	180.022	-1.4311
SA_RS02385	212	188	331	448	625	508	143	126	75	160	74	131	189	135	140	346	389	386	33.3244	22.2771	34.804	33.4366	22.0981	24.6005	45.489	11.4112	23.8213	70.7907	24.3798	66.7758	83.7156	12.6547	64.4212	79.0877	24.343	88.3146	155.107	174.083	-0.165483	0.620357	0.998919	324.016	179.449	0.852231	0.0853348	0.341277	169.367	186.579	-0.138587
SA_RS02390	987	1113	1764	2309	2875	1825	520	500	250	444	280	390	833	752	786	1595	1552	1088	122.978	64.2109	121.589	156.907	69.5082	108.62	192.158	30.1503	106.009	289.204	53.626	243.998	305.243	37.9543	203.729	225.211	57.4446	197.313	817.325	750.064	0.124048	0.777187	0.998919	1482.45	773.652	0.938197	0.141543	0.451254	870.013	804.373	0.113323
SA_RS02395	55	74	45	47	75	58	53	65	33	43	33	46	81	89	35	45	38	33	7.63433	7.29088	13.1714	11.6219	10.0665	14.3213	5.46099	4.43368	5.25879	6.55808	5.78575	7.66896	8.87092	4.98329	5.55704	7.97359	7.54816	6.66714	79.0477	61.2645	0.37153	0.356056	0.998919	45.2467	63.0456	-0.478171	0.253465	0.602768	35.8327	65.5224	-0.866637
SA_RS02400	74	83	72	52	76	36	46	31	30	36	14	27	59	78	40	45	51	20	15.9677	9.83706	14.9143	20.2641	7.46328	19.5114	13.583	6.26578	9.34289	11.2794	7.53004	11.9217	13.9741	3.2865	11.594	7.69364	6.88732	6.28144	66.5752	57.1189	0.22145	0.668675	0.998919	44.723	58.904	-0.400295	0.339122	0.684599	44.5147	61.2506	-0.457197
SA_RS02405	329	361	318	309	402	209	157	146	110	122	104	132	341	391	261	267	337	126	55.5807	26.2859	67.4873	69.0036	27.5193	76.5751	46.9684	17.9872	47.7285	52.4756	19.9789	55.3803	57.87	19.1142	59.9804	34.9697	26.3619	30.9825	311.742	267.551	0.22094	0.684823	0.998919	238.018	275.865	-0.213263	0.699869	0.919726	219.573	286.738	-0.38474
SA_RS02410	4570	3709	2385	291	1622	306	3940	3583	2521	1355	1897	728	3352	1973	834	312	967	351	647.598	553.327	556.459	594.679	566.491	324.115	295.48	345.784	127.928	41.4527	186.128	54.2825	195.857	292.449	144.367	42.9466	121.954	72.3959	3190.72	3754.36	-0.23467	0.460112	0.998919	619.845	3869.38	-2.64171	7.15e-06	0.000238748	1777.24	4024.41	-1.17899
SA_RS02415	191	268	301	202	377	361	151	169	229	236	207	164	262	178	278	212	292	248	100.745	78.9341	161.895	159.942	99.4569	108.842	138.806	116.915	158.725	107.106	120.667	137.291	169.446	118.783	162.266	188.589	102.261	190.397	212.351	195.991	0.117175	0.770995	0.998919	217.066	201.785	0.106233	0.771255	0.948636	257.877	209.709	0.299498
SA_RS02420	244	229	303	321	316	297	345	312	281	250	255	296	218	200	338	278	256	165	87.7506	122.963	91.8452	93.1821	125.191	83.3822	95.2695	97.8158	131.579	116.048	87.1532	122.75	96.8382	99.7687	96.9956	105.788	125.842	86.3698	255.81	254.724	0.00587096	0.984728	0.998919	284.494	262.112	0.116431	0.682234	0.911622	296.053	272.621	0.117309
SA_RS02425	252	240	279	203	332	253	223	183	257	234	209	161	197	177	294	211	330	199	73.8447	64.762	67.6278	79.5733	59.8311	60.1278	71.4783	72.8945	93.2559	59.7979	66.4689	75.9132	82.9004	66.6284	101.879	73.4273	55.7725	84.877	207.244	213.057	-0.0398064	0.871132	0.998919	216.392	219.546	-0.0228896	0.919103	0.995311	265.931	228.329	0.218424
SA_RS02430	970	1033	1562	2522	2839	1831	920	967	1432	1919	1579	1881	757	567	1003	1511	1587	884	176.427	165.835	161.298	212.584	196.235	119.553	248.385	252.104	197.471	461.115	338.339	337.422	440.006	312.442	304.104	329.837	404.443	234.026	884.28	838.155	0.0773388	0.797666	0.998919	1959.51	863.532	1.1822	1.13e-07	6.52e-06	1257.98	898.108	0.486378
SA_RS02435	235	261	533	635	918	644	367	323	768	1066	688	895	220	141	325	470	530	392	29.9084	46.29	32.801	37.584	45.8653	20.8031	59.3067	94.6082	44.7732	81.24	131.512	73.4411	99.556	95.2594	71.0646	81.1763	134.655	72.6155	249.553	259.317	-0.0553907	0.891962	0.998919	703.131	266.754	1.39837	6.1e-05	0.00163492	510.436	277.451	0.879456
SA_RS02440	55	46	109	52	55	73	90	78	105	96	80	108	50	57	85	37	53	78	8.85064	14.3533	9.42588	8.37542	14.0044	10.6333	15.3352	16.3547	14.8061	8.41175	14.975	7.31021	7.54178	14.0054	8.98545	11.6346	20.5452	18.2694	62.6009	61.3972	0.026538	0.948481	0.998919	59.612	63.1522	-0.0803109	0.860706	0.977644	94.7085	65.688	0.52559
SA_RS02445	208	298	565	360	659	671	360	337	493	1171	911	1762	182	452	264	182	411	656	6.58273	11.2912	6.74767	10.6708	11.8995	16.583	15.633	15.1019	9.04392	11.4529	35.9239	7.0718	17.7716	31.3657	13.7037	21.0321	65.921	30.2179	377.286	235.58	0.678666	0.0645093	0.998919	535.774	242.286	1.14522	0.0733952	0.313289	412.078	252.031	0.709264
SA_RS02450	185	155	320	213	318	311	219	141	237	320	320	444	103	184	181	110	207	300	17.9964	21.1132	11.7379	17.0601	15.3035	20.7499	27.2154	22.3154	19.0591	20.8288	30.175	13.1378	26.3597	33.8656	21.2147	29.9635	51.059	42.477	166.375	158.274	0.0700346	0.838811	0.998919	206.024	163.04	0.338254	0.43355	0.756497	231.39	169.639	0.447037
SA_RS02455	1	0	5	0	3	1	0	0	2	3	5	1	0	0	4	0	3	3	1.53134	0	0	0	0	0	6.69412	2.96445	6.63044	0	4.45325	0	3.91465	8.32984	4.84	1.51667	1.81029	6.6867	--	--	--	--	--	0.9002	0.315597	1.36859	0.732466	1	3.50002	0.32881	3.25529
SA_RS02460	17116	15754	14297	10338	12441	10274	11793	14361	18140	16915	15350	10562	8363	10704	13164	8736	10787	8171	1706.98	1165.59	977.077	1777.69	1597.97	1237.53	1246.59	1751.08	1421.1	1036.42	1635.24	1069.68	1057.26	1665.44	1133.39	1014.81	1245.23	1186.1	14083.3	11686.2	0.269168	0.400916	0.998919	11737.4	12060	-0.0391168	0.908757	0.992062	14504.3	12547.3	0.209085
Novel00047	13	13	18	30	23	26	28	12	27	25	13	28	13	23	15	15	11	6	1.42634	3.04463	1.67095	1.61384	1.46899	2.92544	1.72665	2.86739	1.78148	3.30882	2.65891	2.02063	2.15034	1.55174	1.27153	2.82535	3.63173	0.958186	16.6984	16.9516	-0.026596	0.966692	1	22.8031	17.422	0.388462	0.501793	1	19.002	18.1226	0.064884
SA_RS02465	8702	6330	8381	8866	6508	4882	6666	7430	11315	9272	8178	6937	3463	3359	4589	5505	4423	3558	755.207	573.335	352.078	621.566	719.436	337.94	635.907	950.482	431.097	773.473	780.016	586.57	481.275	772.126	404.404	419.626	711.695	449.439	5892.69	5863.28	0.00719155	0.986942	0.998919	7721.72	6050.89	0.351753	0.323749	0.669655	7602.82	6296.68	0.271934
Novel00048	11	5	6	3	18	5	11	7	7	4	9	8	8	8	3	7	9	13	1.86053	1.84388	1.58516	0.956864	1.32099	1.56861	0.887249	1.146	0.549255	0.510077	0.655823	1.45364	2.59427	1.65607	1.60375	0.83759	1.59959	3.2004	6.93853	9.4681	-0.4526	0.520045	1	4.87197	9.75451	-1.03181	0.218538	1	4.99747	10.1461	-1.01332
SA_RS02470	2501	2125	3200	2625	2678	1710	1963	2219	3487	2685	2641	1832	1214	1210	1757	1974	1765	1151	488.587	380.053	277.835	469.703	483.662	274.029	546.549	659.359	371.543	515.499	508.458	473.468	445.798	561.294	363.266	330.858	423.086	327.281	1913.19	1776.79	0.106624	0.772205	0.998919	2402.13	1832.96	0.389993	0.168622	0.496029	2644.17	1907.1	0.471407
SA_RS14330	847	3286	1839	1394	2281	5977	1253	866	2799	3938	3143	3244	2035	7771	3308	2797	6628	8104	446.761	654.996	1257.46	1961.08	509.643	4751.73	848.056	1429.02	1888.72	739.138	2013.5	1811.34	1025.22	1803.56	3683.21	3122.43	2022.78	6221.7	4173.35	1353.71	1.62435	0.0357679	0.781739	2710.36	1391.02	0.962452	0.0750866	0.317796	2585.61	1445.19	0.839334
Novel00049	2	2	1	4	4	3	2	2	0	1	4	1	1	10	7	0	9	5	0.477102	0.472832	0.279461	0.539819	0.532314	2.76544	0.208561	0	1.80754	0.959206	0.231241	0	0.813093	1.03809	2.26191	0.708794	0.282005	1.73608	4.91388	1.56044	1.64065	0.219553	1	1.56151	1.6085	-0.0236389	0.989402	1	2.78043	1.67365	0.70442
SA_RS02475	3	3	7	1	3	5	6	7	11	3	4	3	2	0	0	5	1	0	4.18867	8.30238	3.27133	4.73929	10.9046	0	8.54485	14.8659	0	1.40354	4.06032	8.57119	3.56924	6.07588	1.47098	6.91422	4.95167	0	3.41876	3.419	-0.00259495	0.998542	1	3.16244	3.51561	-0.187519	0.879654	1	5.47093	3.65815	0.583196
SA_RS02480	355	316	305	267	297	243	340	394	366	338	331	280	242	267	240	213	257	173	96.2996	91.4052	76.9044	96.9884	119.247	83.9635	72.3348	96.0992	70.4721	72.8079	88.8784	70.9401	68.6518	97.6828	73.4482	65.286	89.7903	68.3062	337.304	295.323	0.191255	0.463032	0.998919	268.561	304.323	-0.180128	0.428774	0.754868	288.341	316.553	-0.135036
SA_RS02485	3521	3255	3911	3460	3672	3911	3485	3238	3079	3067	2770	2917	2709	3251	3262	2996	3253	2902	295.314	289.679	266.174	308.891	303.006	316.095	286.785	249.96	296.15	291.719	249.353	308.514	262.434	252.75	287.444	324.88	289.221	354.269	3371.24	3072.36	0.133824	0.370209	0.998919	3178.02	3165.11	0.00562768	0.975396	0.998246	3258.49	3291.95	-0.0148596
SA_RS02490	2335	2479	2244	1864	2651	2914	2120	1853	2289	2624	2261	2258	2159	2989	2514	2134	3606	3076	1045.72	940.936	1132.71	1256.15	925.892	1551.81	878.622	992.239	1218.72	839.161	1139.14	1173.38	1011.67	1101.6	1701.4	1292.52	1195.44	2005.08	2539.68	2108.48	0.268468	0.338435	0.998919	2206.13	2171.92	0.0224887	0.921657	0.995311	2261.38	2258.41	0.0017742
Novel00050	0	2	2	5	3	5	1	2	2	8	0	11	0	0	2	1	2	16	0	0.277835	0	0.634393	0.625574	0	0.490199	0.542705	0.60692	1.40907	2.17403	0.344197	0.716658	0	0.590709	1.38829	3.64552	6.52874	1.36637	0.300402	2.00103	0.479028	1	4.36671	0.307102	3.64289	0.0643835	1	1.91736	0.319825	2.38574
SA_RS02495	566	765	732	490	795	845	754	643	966	1017	958	652	757	884	816	572	1025	691	135.02	178.258	211.552	206.481	171.139	244.465	152.666	223.049	210.708	117.503	235.172	167.53	161.602	248.623	257.606	199.644	183.867	239.926	794.475	666.002	0.254779	0.385305	0.998919	682.417	685.052	-0.00518191	0.988368	0.998246	804.77	712.177	0.176413
SA_RS02500	2	2	3	1	5	0	5	2	4	2	0	1	4	0	2	2	2	0	2.68707	6.65757	6.29578	3.0403	2.99803	0	3.52389	5.20178	2.90863	1.35058	2.60473	3.2991	5.72425	0	2.83094	0	1.58827	0	1.36637	3.52444	-1.35594	0.34676	1	1.69424	3.61912	-1.10877	0.386339	1	2.83287	3.76228	-0.40092
SA_RS02505	0	0	5	13	6	6	6	7	5	0	2	5	4	6	10	15	2	1	0	0.545646	0.429995	0	0.716669	0.63826	0.40113	0.444095	0.993284	1.19916	0	1.68994	0.469153	0.199658	0.193351	0.545297	0.542387	0.133562	4.52462	3.21947	0.492884	0.783798	1	9.94032	3.29502	1.59017	0.388638	1	6.57198	3.42449	0.936301
Novel00051	0	0	0	0	0	0	0	0	0	0	0	0	0	0	0	0	0	0	0	0	0	0	0	0	0	0	0	0	0	0	0	0	0	0	0	0	--	--	--	--	--	--	--	--	--	--	--	--	--
SA_RS02510	0	0	0	0	0	0	0	0	0	0	0	0	0	0	0	0	0	0	0	0	0	0	0	0	0	0	0	0	0	0	0	0	0	0	0	0	--	--	--	--	--	--	--	--	--	--	--	--	--
SA_RS02515	0	0	0	0	0	0	3	0	0	0	0	0	0	0	0	0	0	0	0	5.57133	0	0	0	0	0	0	0	0	0	0	0	0	0	0	0	0	0	0.901206	-2.24711	0.57421	1	0	0.921305	-2.3359	0.559238	1	0	0.959474	-2.45776
SA_RS02520	0	2	2	1	4	2	1	0	0	0	2	4	1	2	2	1	3	2	0	0.0482861	0.0570777	0.110254	0	0.112964	0.0851937	0	0.105479	0.0489776	0	0.0598195	0.166068	0.106011	0.153993	0.0965105	0.230389	0.141832	1.39127	0.654666	1.10272	0.624656	1	0.704736	0.670205	0.0565208	0.982616	1	1.29225	0.696209	0.898891
sRNA00009	0	0	0	0	0	0	0	0	0	0	0	0	0	0	0	0	0	0	0	0	0	0	0	0	0	0	0	0	0	0	0	0	0	0	0	0	--	--	--	--	--	--	--	--	--	--	--	--	--
Novel00052	0	0	0	0	0	0	0	0	0	0	0	0	0	0	0	0	0	0	0	0	0	0	0	0	0	0	0	0	0	0	0	0	0	0	0	0	--	--	--	--	--	--	--	--	--	--	--	--	--
SA_RS02525	0	0	0	0	0	0	0	0	0	0	0	0	0	0	0	0	0	0	0	0	0	0	0	0	0	0	0	0	0	0	0	0	0	0	0	0	--	--	--	--	--	--	--	--	--	--	--	--	--
SA_RS02530	240	259	236	229	386	351	150	193	252	333	239	301	288	312	377	263	424	347	25.5453	15.8229	35.9113	31.1915	22.9199	38.4979	21.9615	25.9622	43.436	24.5022	34.3579	34.3693	35.0095	27.6752	47.5463	37.0019	37.874	53.7584	265.035	219.733	0.271389	0.517002	0.998919	274.545	226.382	0.279159	0.479897	0.792284	281.405	235.287	0.258269
SA_RS02535	369	411	490	427	561	491	297	283	292	368	327	395	362	387	421	358	507	296	85.0341	67.8296	97.7271	107.163	72.7629	103.386	98.722	65.1317	105.017	98.9158	82.205	101.29	110.161	81.9802	123.091	112.064	107.607	99.2834	374.263	329.155	0.185865	0.525336	0.998919	384.48	339.108	0.181321	0.475207	0.789728	383.322	352.57	0.120921
SA_RS02540	857	1429	1080	440	1277	758	622	593	1046	895	1022	471	1119	1345	1113	498	1617	590	369.847	266.028	565.733	697.767	285.531	672.894	407.489	436.934	519.932	190.882	374.41	263.868	469.604	479.829	735.196	323.988	240.291	370.605	1167.25	842.675	0.470269	0.3262	0.998919	601.227	867.797	-0.529002	0.201456	0.543958	1036.48	901.896	0.200927
sRNA00010	12	14	4	7	8	6	30	28	21	17	6	17	9	19	7	11	3	27	30.5175	75.6109	26.8133	40.284	79.4478	56.015	8.89362	51.6927	19.2697	17.8952	41.9083	34.346	17.3363	16.6002	8.03786	15.1125	51.1083	99.9422	21.0971	15.8327	0.408243	0.546095	1	11.5918	16.2681	-0.495161	0.514954	1	10.2152	16.9279	-0.733284
SA_RS02550	1692	945	1680	930	1459	942	1528	1188	1688	1389	1311	1053	1477	1111	1560	743	1148	589	259.942	232.646	265.825	164.265	203.633	197.867	225.65	251.01	259.424	143.625	206.853	140.146	190.999	219.115	185.81	143.332	191.24	131.707	1122.92	1494.41	-0.412271	0.0411969	0.832863	999.384	1539.55	-0.622869	0.0101339	0.0881462	1570.39	1600.96	-0.0278836
SA_RS02555	786	633	800	505	750	406	904	650	929	732	780	493	773	549	728	439	636	206	139.226	158.695	160.405	126.864	128.46	112.734	123.891	159.279	139.586	89.9211	125.688	95.4728	113.204	150.31	118.688	71.2268	103.234	53.111	633.033	783.322	-0.307054	0.0979044	0.998919	549.842	806.358	-0.551726	0.012949	0.101868	781.65	838.511	-0.101356
SA_RS02560	227	264	258	139	234	183	236	157	233	256	272	114	232	255	239	183	254	32	92.8971	95.7159	111.225	122.241	71.6857	120.976	92.3096	92.2942	105.873	57.1823	101.555	91.9482	81.6002	121.099	109.512	74.1729	55.1514	19.0609	234.196	221.794	0.0788645	0.804568	0.998919	191.908	228.357	-0.250938	0.427928	0.754868	232.766	237.44	-0.0286143
SA_RS02565	487	353	374	249	298	225	631	507	466	351	357	270	334	269	254	182	210	175	95.5317	122.672	76.7547	78.3484	110.964	61.1722	64.1418	88.4804	53.9339	49.1008	66.7435	43.8335	49.812	76.187	43.4	43.7139	62.612	49.966	389.306	455.287	-0.226153	0.527055	0.998919	254.714	468.754	-0.87924	0.0046052	0.051529	344.614	487.652	-0.50094
SA_RS02570	93	82	105	84	84	92	167	160	140	121	107	88	102	74	76	81	57	56	53.1911	94.6604	68.3433	53.0648	102.102	49.0649	52.5045	77.5044	47.0521	48.2954	67.0849	56.8797	40.9388	66.5785	34.3465	52.1149	59.4996	46.6189	108.972	114.452	-0.0707995	0.876745	0.998919	94.3377	117.673	-0.319239	0.364774	0.707171	101.285	122.381	-0.272734
SA_RS02575	232	150	213	112	159	97	310	236	342	228	228	154	179	228	151	86	160	69	39.3336	52.0875	35.5524	28.7743	44.6421	44.812	31.5723	56.1235	27.7117	19.0882	37.4709	17.9015	22.9706	42.0538	28.5791	16.2879	30.8654	17.0272	212.799	226.761	-0.0925733	0.780682	0.998919	137.222	233.416	-0.764521	0.0599157	0.278886	222.463	242.802	-0.126277
SA_RS02585	4140	3866	4333	4423	4258	3644	5268	4345	4743	4217	3880	3516	3215	3352	3083	3017	2900	2179	298.682	376.66	271.725	315.578	349.748	280.347	273.305	331.21	240.764	320.772	294.914	267.239	261.766	304.533	220.424	260.378	299.87	228.814	3994.28	3974.6	0.00706593	0.976231	0.998919	3834.97	4091.76	-0.0935316	0.664643	0.900045	3837.45	4256.19	-0.149432
SA_RS02590	1550	1505	1605	1541	1756	1282	1739	1313	1839	1603	1438	1216	1223	1342	1188	1262	1445	819	285.198	317.11	263.621	313.32	269.548	286.253	258.191	327.521	236.614	285.028	285.911	285.095	275.32	287.851	280.114	233.626	264.499	219.339	1438.55	1424.83	0.0136331	0.941137	0.998919	1458.37	1467.3	-0.00913933	0.954136	0.998246	1463.48	1526.15	-0.0605028
SA_RS02595	479	434	652	623	556	531	495	332	531	481	378	284	402	436	363	475	416	353	127.033	130.101	124.896	130.229	98.2372	134.045	151.175	136.307	104.207	166.089	123.654	154.664	125.648	109.06	116.232	139.474	89.0379	136.262	416.258	436.1	-0.0674043	0.765851	0.998919	525.755	449.154	0.226485	0.290012	0.642312	484.437	467.12	0.0533697
SA_RS02600	875	807	965	1182	1033	903	1064	904	1033	1014	775	779	706	697	681	826	842	587	139.388	167.979	131.754	145.455	160.673	128.716	134.399	159.28	117.429	189.281	156.581	161.553	140.222	134.312	141.313	142.47	146.7	136.105	831.794	834.59	-0.00504478	0.98192	0.998919	998.648	859.255	0.216609	0.294395	0.645034	845.354	893.73	-0.0802903
SA_RS02605	12196	15246	12903	10720	13508	11850	13635	14788	15486	15188	12548	13845	11128	11626	12957	8583	11688	10827	6579.14	7289.58	7032.48	9305.6	8900.57	7270.51	6085.46	8085.99	7565.99	5813.22	7942.1	5684.69	6209.29	7364.11	6642.68	6331.23	8829.17	8501.15	14383.4	11729.8	0.294232	0.125172	0.998919	11280.1	12077	-0.0984359	0.641908	0.891542	13196.4	12559.4	0.0713468
Novel00053	1	0	0	0	1	0	0	1	4	1	0	0	0	0	0	0	0	0	0.389112	0	0	0	0.434141	0	0	1.50653	0	0	0.377188	0	0.331569	0	0	0	0	0	0.342301	0.302688	0.12061	0.97642	1	0.300067	0.315597	0.0221004	0.995679	1	1.25021	0.32881	1.77328
SA_RS02610	3731	2383	4201	2256	2591	1696	5275	4033	4753	3980	3726	3268	2496	2293	3095	1696	2021	1304	625.854	876.932	490.492	452.281	754.801	445.897	616.1	771.717	561.976	380.415	647.164	349.293	370.352	679.962	357.163	281.768	648.045	318.378	3006.27	3598.19	-0.259345	0.490242	0.998919	2566.1	3703.76	-0.529346	0.156199	0.476775	3806.51	3853.32	-0.0176912
Novel00054	3	3	1	4	4	7	2	3	2	1	2	0	0	4	2	0	3	9	0.979919	0.647433	0	1.10873	1.09332	1.51465	0.285575	0.632326	0.707145	1.31341	0.31663	0	1.11334	0.710711	1.03239	2.26457	0	4.27887	3.46856	1.50887	1.1693	0.398087	1	1.56151	1.56099	0.00507976	0.998118	1	1.62695	1.62608	-0.0326398
SA_RS02615	1970	1655	2002	1071	1472	715	2759	2210	2572	2002	1936	1261	1450	1270	1509	921	1255	602	340.069	472.008	293.23	323.248	425.648	254.149	302.146	429.749	281.968	185.85	335.003	195.199	216.525	363.581	228.243	122.243	257.331	151.257	1771.18	1938.79	-0.130518	0.696723	0.998919	1297.1	1995.52	-0.621346	0.0795123	0.330823	1922.06	2075.91	-0.111164
SA_RS02620	6990	6527	5605	5140	6437	5246	4879	5182	2949	2851	3603	2900	8525	5469	7163	4783	9372	2870	2612.81	1807.41	3733.06	2760.46	2161.15	2369.85	1831.71	1066.96	2898.24	1931.37	1033.03	2195.06	2050.28	1465.17	3690.75	1942.12	1281.46	1561.46	5938.88	6601.55	-0.152562	0.657282	0.998919	4338.83	6799.83	-0.648232	0.130516	0.432209	5097.46	7067.49	-0.471432
Novel00055	4	3	1	2	3	4	6	4	5	3	1	5	1	4	2	2	8	7	0.462386	0.687372	0.13542	0.392376	0.515895	0.536028	0.101064	0.559445	0.250256	0.232405	0.336162	0.283851	0.295505	0.125759	0.974286	0.457955	0.683266	1.17777	3.81086	3.36743	0.16032	0.883884	1	2.30967	3.4681	-0.60004	0.630405	1	2.5646	3.61057	-0.510675
SA_RS02625	8800	7850	6254	6244	7048	4673	5048	6303	3618	3442	3900	3663	8774	6832	8397	5112	9940	3706	4136.14	2351.41	4831.15	4174.64	3305.35	3722.58	2569.93	1645.98	4272.15	2950.17	1568.22	2949.98	2822.79	1994.21	4922.11	2175.34	2035.28	2535.34	7257.11	7288.39	-0.00617046	0.985753	0.998919	4992.43	7513.37	-0.589743	0.156581	0.476775	5933.99	7810.4	-0.396413
SA_RS02630	35	31	40	29	30	18	34	33	36	35	43	51	45	10	29	28	23	23	37.7615	36.3543	56.8766	37.8425	39.7239	12.5073	37.7305	37.5947	33.868	31.4521	36.6044	37.0899	27.5805	50.4712	26.1433	19.2341	65.047	36.1183	25.4108	36.7496	-0.52806	0.370357	0.998919	30.5503	37.827	-0.305123	0.466361	1	33.184	39.3197	-0.237879
SA_RS02635	1293	1260	1521	1387	1901	1939	839	659	1207	1503	1150	869	1435	1839	1378	1341	1884	1657	136.099	87.5217	176.949	150.06	77.3927	224.4	139.971	122.972	157.006	146.759	153.356	173.301	170.506	131.689	208.925	202.141	108.132	253.862	1307.48	1151.78	0.183004	0.708878	0.998919	1410.56	1186.78	0.249379	0.447761	0.766484	1309.14	1233.6	0.0859367
SA_RS02640	5303	4523	5132	5137	4748	4282	4882	4451	4676	4644	3822	4029	3910	3807	3357	3573	3305	2834	781.807	713.3	675.297	754.469	732.137	650.645	661.479	667.26	535.722	761.305	663.672	646.736	596.47	613.004	513.336	625.235	702.184	608.129	4415.93	4456.89	-0.0133539	0.938604	0.998919	4404.75	4592.62	-0.0602554	0.726467	0.933696	4146.01	4776.73	-0.204235
Novel00056	10	14	9	2	20	20	13	15	5	14	14	16	13	11	7	3	11	11	0.828475	1.06738	1.26172	1.31233	1.38652	1.05647	0.651888	0.400952	0.627751	0.166564	1.12432	0.305152	1.41192	1.26183	0.960117	1.64107	1.56702	1.32645	13.8091	11.5375	0.265164	0.648838	1	5.99978	11.8686	-0.96625	0.310774	1	6.66646	12.3388	-0.885194
SA_RS02650	19929	22806	22951	15969	21924	21408	30331	23619	28333	19295	21838	15456	10499	9398	9343	9093	13324	13852	4339.73	6545.76	2678.34	5619.06	5738.47	2372.44	4369.49	5971.9	2202.29	3495.64	4072.92	2431.09	4068.15	5173.5	3056.78	4617.13	3978.78	4390.44	19192.9	18863.2	0.0249934	0.960075	0.998919	14366.4	19416.5	-0.434581	0.289485	0.642312	18844.2	20205.1	-0.100605
SA_RS02655	256	203	413	245	513	512	164	142	298	353	357	362	278	293	425	294	508	437	63.6269	40.3962	80.9441	57.0865	39.3773	84.4212	89.7433	71.6901	114.34	61.2122	85.0469	89.7148	108.647	96.5302	133.02	126.034	106.362	158.088	221.748	225.239	-0.0220035	0.960142	0.998919	297.663	232.1	0.359525	0.327765	0.674945	364.259	241.262	0.59495
SA_RS02660	3871	3144	5001	5075	6085	4119	3026	2238	3832	3621	3224	2981	3210	2876	3741	3546	4528	2473	157.196	121.782	152.709	144.457	101.4	135.392	177.553	150.622	164.444	207.17	142.538	176.797	210.562	142.432	193.722	165.664	143.106	146.171	2858.07	3217.91	-0.171056	0.49462	0.998919	4067.72	3316.53	0.29455	0.239937	0.592137	3980.77	3448.81	0.207027
SA_RS02665	1530	1410	2226	2239	2329	1419	1335	1035	1640	1509	1374	1155	1367	836	1586	1548	1611	890	142.695	123.394	149.357	148.789	107.699	90.3869	181.507	148.048	160.114	209.914	136.423	177.257	185.091	139.411	158.294	131.074	127.343	120.816	1131.5	1348.43	-0.252894	0.363014	0.998919	1761.65	1389.21	0.342664	0.179345	0.511682	1723.2	1444.56	0.254724
SA_RS02670	1284	1195	1993	2028	2120	1639	1414	1217	1636	1695	1355	1365	1051	1067	1428	1456	1390	1012	153.15	167.146	146.857	161.271	161.956	147.536	207.831	188.876	184.369	243.159	195.977	213.22	215.47	175.827	174.67	193.619	192.468	175.691	1202.45	1185.75	0.0200353	0.905266	0.998919	1715.09	1221.09	0.489909	0.00751067	0.0727399	1598.08	1270	0.331474
SA_RS02675	381	330	566	536	527	570	377	282	395	480	382	395	287	397	369	465	447	373	205.531	201.553	181.373	201.42	169.729	248.27	266.943	206.249	215.47	290.661	251.001	307.978	242.249	224.186	254.045	304.54	251.898	292.872	349.856	330.249	0.0825889	0.74311	0.998919	494.125	340.231	0.536871	0.00805643	0.0761068	419.089	353.873	0.244192
SA_RS02680	1078	1153	1354	1388	1570	1400	1006	863	1160	1245	1054	985	782	953	964	994	1178	1155	390.644	361.291	331.978	472.747	348.924	400.349	428.976	406.877	378.137	505.619	437.336	442.247	484.799	415.525	449.738	502.469	421.963	609.204	1026.52	905.536	0.180736	0.405731	0.998919	1198.34	933.105	0.360728	0.0452411	0.234165	1098.69	970.534	0.178905
Novel00057	2	1	0	0	3	2	9	2	5	2	1	1	1	1	1	0	0	4	1.92453	8.58286	1.12728	1.08876	2.14724	1.11552	0	4.657	1.04161	0	1.86555	0	2.45988	1.04686	0	1.90608	1.13755	5.60237	1.38024	3.66326	-1.4183	0.335851	1	0.600133	3.75821	-2.59183	0.212053	1	1.91848	3.91243	-1.03787
SA_RS02685	4665	6089	5108	3545	5498	4642	4763	4455	5085	4759	4716	4169	3810	5726	4466	3439	5022	3896	1652.65	1672.27	1581.23	2440.69	1760.9	2351.6	1582.09	1743.66	1712.61	1262.46	1634.29	1495.81	1659.71	1817.6	1874.38	1628.74	1745.97	2008.94	5631.89	4192.6	0.425749	0.0488846	0.901423	3885.03	4318.41	-0.152618	0.390992	0.730338	4661.37	4491.25	0.0535175
Novel00058	11	7	4	9	15	14	26	18	17	23	21	20	5	7	2	9	3	14	3.04779	7.1394	1.62294	2.19446	5.56444	2.2484	0.968954	4.55915	0.599835	2.50672	6.17737	3.06162	3.54146	6.33003	0.87572	3.84183	6.55085	5.64596	11.0309	12.9113	-0.233014	0.786744	1	13.2442	13.2717	-0.00529256	0.994978	1	7.18645	13.8143	-0.943137
SA_RS02690	716	416	913	816	794	615	852	692	941	988	655	740	604	386	502	561	514	585	78.6798	92.7868	77.7548	51.7226	84.8425	49.1723	87.7147	100.088	59.7123	90.1387	105.242	75.6884	74.3482	78.3043	59.5066	66.9335	96.1297	93.5673	515.614	686.642	-0.413286	0.198884	0.998919	772.24	706.933	0.127958	0.558184	0.843681	737.824	735.255	0.00535007
SA_RS02695	602	480	797	709	785	747	729	547	754	780	636	504	441	471	394	609	513	480	158.766	190.54	136.251	143.232	160.955	144.001	183.768	192.475	112.478	187.966	199.407	197.195	176.413	182.479	142.538	195.119	157.133	184.256	517.95	557.441	-0.106545	0.650252	0.998919	694.772	573.995	0.274703	0.19875	0.54328	607.272	597.081	0.0246406
SA_RS02700	24471	22583	27295	37941	45837	43018	22842	22423	24515	31224	24093	32681	16277	16380	18733	25016	34456	34180	1664.3	1539.6	1296.86	1737.79	1701.49	1291.44	1622.98	1613.81	1379.1	2593.93	2058.5	2088.88	2656.4	1782.64	2468.85	2897.66	2627.54	3383.52	21184.4	20035.2	0.080455	0.732588	0.998919	31075	20648	0.589739	0.00608701	0.0626364	22252.6	21478.2	0.051098
Novel00059	8	3	10	10	9	18	7	9	6	14	2	6	8	7	1	5	7	15	0.456824	0.396144	0.535166	0.193828	0.573401	0.463383	0.499241	0.331629	0.0618114	0.574024	0.774944	0.350546	0.437926	0.124246	0.421123	1.018	0.405028	1.24672	6.58662	7.35843	-0.157443	0.846788	1	9.30142	7.57932	0.312033	0.675003	1	5.13511	7.88033	-0.594817
SA_RS02705	515	445	808	529	945	798	718	549	1090	1221	1107	714	543	598	536	608	897	668	83.1561	114.897	102.713	81.2987	98.9045	111.936	114.064	170.355	93.6831	85.8644	191.111	120.533	130.022	194.459	152.592	127.617	136.289	156.993	551.757	563.938	-0.0315707	0.905058	0.998919	769.947	580.197	0.408444	0.269291	0.618244	765.996	603.348	0.344566
SA_RS02710	5165	5506	4916	4874	7941	7178	2718	2398	2614	3556	2801	2492	5354	6267	5401	4524	9445	6802	788.395	411.168	957.396	950.926	408.394	1108.96	656.05	386.208	892.396	747.877	526.161	847.837	1032.88	465.137	1518.89	1085.16	449.673	1511.22	4920.96	4276.6	0.2025	0.689061	0.998919	4365.64	4408.82	-0.0142026	0.972115	0.998246	4165.89	4582.75	-0.137587
Novel00060	1	6	2	1	6	2	0	1	5	0	0	1	0	1	2	3	2	0	0.159658	0	0	1.08387	0.178134	0.185086	0.279172	0.772686	0.345645	0.160495	0	0.588068	0.816284	0	0.336413	0.316256	0.188741	0	2.74234	0.302688	3.00532	0.165669	1	1.48349	0.315597	2.05548	0.499676	1	2.85501	0.32881	2.96295
SA_RS02715	314	233	361	243	303	351	310	291	397	407	343	301	304	231	256	246	348	239	55.6197	54.4198	63.083	46.6973	57.5108	47.4345	55.9059	68.0663	49.085	43.269	69.8839	53.4996	45.7342	66.0979	64.9427	61.5778	63.0291	61.6191	260.983	295.865	-0.180243	0.424507	0.998919	294.546	304.682	-0.0478914	0.860326	0.977644	319.984	316.813	0.015689
SA_RS02720	130	116	187	139	192	130	151	133	183	166	142	116	120	105	105	115	132	70	50.5845	58.2301	54.701	51.0704	57.7408	47.3638	63.6161	68.9236	44.2256	54.3701	62.6132	54.9399	63.6612	60.1114	54.1128	50.0998	53.359	39.6452	122.317	127.222	-0.0564578	0.820653	0.998919	138.424	130.972	0.0806025	0.722839	0.931848	148.854	136.205	0.130136
SA_RS02725	149	135	202	170	219	111	189	116	208	169	171	74	204	179	158	131	183	110	44.486	55.9236	71.3521	45.6045	38.6413	61.9545	52.7278	60.1095	51.0627	51.0219	48.911	48.0202	55.7161	55.5427	57.5625	32.823	26.1182	47.8022	149.227	174.146	-0.221968	0.522126	0.998919	155.331	179.139	-0.203939	0.465593	0.781072	179.877	186.222	-0.0480576
SA_RS02730	605	470	731	541	747	542	600	586	653	593	610	519	556	515	589	547	539	452	926.462	910.583	997.44	814.343	1001.21	914.245	978.68	967.895	976.332	832.8	880.259	1028.43	974.748	1016.24	869.587	822.034	939.54	1007.46	543.5	560.338	-0.0437789	0.825274	0.998919	561.538	577.083	-0.0402114	0.832305	0.969475	625.903	600.095	0.0612021
SA_RS02735	10145	9589	12087	10670	11816	9071	10816	9843	10571	9260	8677	7747	7919	7477	8129	7552	8625	5481	970.967	1025.92	887.897	1038.39	1051.08	829.589	1011.4	979.289	842.169	1026.57	859.106	887.422	963.656	903.475	869.688	859.856	876.519	763.537	9290.47	9125.33	0.0258613	0.897271	0.998919	9084.08	9398.76	-0.049156	0.775597	0.950425	9705.78	9775.59	-0.0103263
Novel00061	5	9	5	6	10	3	20	11	8	16	16	16	9	8	4	2	0	19	0.508988	2.01773	1.0733	1.03661	1.24936	0.944084	0.444999	0.788261	0.440765	0.613988	1.57885	0.249968	0.867435	1.77195	0	0.302466	1.92545	2.8152	9.67126	10.7099	-0.148895	0.848638	1	7.47198	10.988	-0.542169	0.591319	1	5.37533	11.428	-1.08911
SA_RS02740	1	1	7	0	1	0	5	7	5	9	8	1	0	2	2	0	1	0	1.23839	6.13654	0	1.40118	9.67191	2.87125	7.57891	5.99335	2.681	0	10.804	0	1.05525	10.7781	1.3047	0	1.46397	0	3.4465	1.8047	0.914132	0.584103	1	2.7006	1.85111	0.546732	0.844165	1	4.30705	1.92793	1.14074
SA_RS02745	0	0	0	0	0	0	0	0	0	0	0	0	0	0	0	0	0	0	0	0	0	0	0	0	0	0	0	0	0	0	0	0	0	0	0	0	--	--	--	--	--	--	--	--	--	--	--	--	--
SA_RS02750	0	0	0	0	0	0	0	0	0	0	0	0	0	0	0	0	0	0	0	0	0	0	0	0	0	0	0	0	0	0	0	0	0	0	0	0	--	--	--	--	--	--	--	--	--	--	--	--	--
SA_RS02755	2	1	8	0	1	0	6	1	10	1	0	0	4	6	1	1	0	0	3.90178	11.6006	9.14181	2.20734	2.17665	13.5696	13.645	18.8832	2.11175	0	1.89111	2.39524	1.66239	0	0	0	0	0	2.81169	3.82484	-0.449182	0.729177	1	0.689442	3.92622	-2.54547	0.123169	1	5.8045	4.08211	0.519549
SA_RS02760	0	0	0	0	0	0	0	0	0	0	0	0	0	0	0	0	0	0	0	0	0	0	0	0	0	0	0	0	0	0	0	0	0	0	0	0	--	--	--	--	--	--	--	--	--	--	--	--	--
SA_RS02765	0	0	1	0	0	0	0	0	0	0	1	0	0	0	0	0	0	0	0	0	0	0	0	0	1.399	0	0	0	0	0	0	1.74084	0	0	0	0	--	--	--	--	--	--	--	--	--	--	--	--	--
SA_RS02770	2	1	1	1	0	0	1	1	6	4	3	0	2	0	1	0	1	0	3.69909	1.83299	4.33346	2.09267	2.06358	0	1.61702	10.7413	2.00205	1.85924	7.17147	0	0	6.03643	1.94857	0	0	0	0.683183	1.6143	-1.22397	0.513474	1	1.51563	1.6645	-0.0909081	0.959282	1	2.52144	1.73021	0.556405
SA_RS02775	9	3	8	0	7	1	5	3	15	9	9	6	4	1	0	3	0	2	17.3207	9.53651	9.01827	6.53253	6.44172	2.23104	13.4606	27.942	0	0	16.79	7.08861	11.4794	18.8434	0	1.90608	13.6506	5.60237	2.4043	5.64325	-1.23079	0.24824	1	3.86873	5.8283	-0.586658	0.665523	1	7.01154	6.06395	0.214725
SA_RS02780	110	62	113	28	84	40	104	76	148	85	104	39	113	111	70	29	99	66	206.127	193.14	248.062	131.453	158.896	241.128	185.128	268.439	141.987	52.7437	154.399	66.7199	134.128	212.016	195.447	74.2369	86.3936	180.013	86.527	104.569	-0.272937	0.457923	0.998919	45.6276	107.685	-1.23347	0.0152916	0.114243	103.974	111.962	-0.103974
SA_RS02785	0	1	0	0	0	0	0	0	0	0	0	0	0	0	0	0	0	0	0	0	0	0.103825	0	0	0	0	0	0	0	0	0	0	0	0	0	0	--	--	--	--	--	--	--	--	--	--	--	--	--
Novel00062	0	0	0	0	0	0	0	0	0	0	0	0	0	1	0	0	0	0	0	0	0	0	0	0.102736	0	0	0	0	0	0	0	0	0	0	0	0	--	--	--	--	--	--	--	--	--	--	--	--	--
SA_RS02790	84	102	81	32	72	47	148	106	104	112	77	71	114	110	53	23	54	81	155.362	271.283	247.007	213.453	218.74	235.852	130.979	186.183	106.109	59.4957	200.801	52.2286	113.474	154.935	105.223	86.0955	155.238	218.056	110.077	110.271	-0.0019508	0.995372	0.998919	52.6546	113.355	-1.10142	0.0812978	0.335226	74.8815	117.862	-0.652544
SA_RS02795	31	23	49	16	25	29	105	127	125	152	86	106	39	77	47	21	34	56	1.51039	5.07005	2.22603	1.26792	6.90378	4.34911	2.08725	5.89493	2.47876	0.783641	7.17883	1.25621	1.03792	4.55847	1.74525	1.3994	6.10531	3.9713	78.6284	54.7418	0.521435	0.489939	0.998919	58.8328	56.1902	0.0680529	0.941754	0.997386	70.0177	58.4537	0.259258
Novel00063	0	0	0	0	2	0	0	3	1	0	0	4	1	0	0	0	0	3	0	0	0.0541506	0	0.154718	0	0	0.044741	0	0	0	0	0.0787758	0	0	0	0.218574	0.201838	1.0269	0.354264	1.58769	0.691088	1	--	--	--	--	--	0.312552	0.376385	-0.0979293
SA_RS02800	0	0	0	0	0	0	0	0	0	0	0	0	0	0	0	0	0	0	0	0	0	0	0	0	0	0	0	0	0	0	0	0	0	0	0	0	--	--	--	--	--	--	--	--	--	--	--	--	--
SA_RS02805	60	64	74	83	105	84	46	34	29	48	34	44	74	100	54	49	71	23	6.17852	4.69448	8.92698	7.45676	3.90633	11.9376	6.66217	2.8905	6.01917	8.59176	4.79135	6.19506	9.21344	3.80896	7.70271	8.56703	5.35625	3.4473	68.9298	58.1953	0.245712	0.652849	0.998919	59.6575	59.9322	-0.00370427	0.993397	0.998246	49.763	62.293	-0.321607
SA_RS02810	4055	4163	1628	2192	1083	1882	2048	1333	1273	1678	934	1009	5704	7422	2858	2210	1853	1199	650.329	325.513	1071.67	755.415	238.522	1379.9	228.27	197.612	496.152	353.39	260.866	435.162	148.003	162.961	313.09	298.937	191.297	279.885	4508.35	3863.34	0.22277	0.748701	0.998919	2055.3	3979.83	-0.953387	0.0507009	0.25276	1887.31	4135.22	-1.1317
SA_RS02815	3094	3496	1305	1709	895	1243	1886	1326	943	1395	658	810	4054	4590	1912	1489	974	710	785.44	474.493	1205.64	1004.16	375.572	1350.79	289.637	231.711	525.4	436.119	343.281	464.091	193.604	181.724	260.497	312.523	243.082	262.343	3273.92	2939.26	0.155608	0.784944	0.998919	1537.32	3027.67	-0.977786	0.0152505	0.114243	1353.85	3146.39	-1.21672
SA_RS02820	2376	2569	2277	1160	1616	972	3278	2529	3545	2549	2455	1524	1989	1963	1687	1068	1559	753	278.5	380.789	273.12	340.706	330.738	266.737	233.342	402.196	214.044	136.681	289.622	153.697	161.406	313.058	192.521	112.84	211.173	128.467	2437.78	2408.53	0.0173499	0.945522	0.998919	1546.54	2478.75	-0.680415	0.0701672	0.303444	2369.35	2578.27	-0.121915
SA_RS02825	598	687	645	816	1174	1057	405	366	593	907	922	1068	545	711	1013	796	1156	745	184.338	123.727	196.811	239.611	125.878	254.077	173.83	176.934	338.012	252.857	271.022	301.261	308.376	309.199	375.425	322.706	389.189	334.262	611.696	495.744	0.303409	0.43555	0.998919	839.437	510.995	0.716365	0.0086667	0.0794052	732.999	531.287	0.464113
SA_RS02830	421	509	589	608	1041	1012	337	304	482	826	824	910	430	751	867	644	1012	679	105.744	83.8877	126.526	144.653	85.1928	218.673	129.342	117.182	235.723	153.514	201.111	198.598	222.804	225.161	267.796	251.751	270.202	248.233	543.987	381	0.513967	0.230103	0.998919	690.352	392.494	0.81521	0.00231995	0.03109	630.108	408.055	0.626671
SA_RS02835	738	660	970	1033	1293	1268	664	502	897	1259	1121	1374	678	853	1348	793	1296	801	104.268	92.9734	112.218	105.506	79.1326	139.71	119.817	122.668	206.155	146.712	172.426	137.557	155.666	172.304	192.909	177.432	229.486	164.72	699.42	663.041	0.0770985	0.798152	0.998919	1012.33	683.01	0.568487	0.00344951	0.0422932	1041.56	710.214	0.552153
SA_RS02840	3516	3615	4698	4341	6508	5383	3054	2428	4241	5621	5264	4790	3468	4405	5541	3842	5935	4009	203.798	175.435	235.488	237.08	157.02	295.991	238.075	237.936	347.655	252.936	315.825	273.416	321.438	331.94	362.429	309.024	328.217	338.224	3626.08	3210.26	0.175745	0.589267	0.998919	4551.63	3306.77	0.461097	0.0289416	0.176389	4660.9	3438.14	0.438959
SA_RS02850	1158	1048	1234	906	1607	1354	1630	1038	1786	1665	1566	1004	994	1214	762	919	1324	1055	120.818	168.541	121.492	123.715	120.831	146.833	112.561	180.363	86.0572	95.0215	168.392	117.721	142.869	177.75	145.533	139.913	123.832	160.211	1143.22	1192.31	-0.0608641	0.810088	0.998919	1143.16	1226.96	-0.102019	0.746371	0.939585	1187.64	1276.2	-0.103708
SA_RS02855	1498	1351	1396	1435	1784	1092	2406	1698	2038	1648	1559	1113	1036	838	792	1096	1094	546	198.638	316.186	160.935	202.695	251.215	128.818	161.841	261.576	113.68	191.282	211.832	178.434	201.579	224.901	152.834	143.414	174.47	105.381	1339.04	1543.21	-0.20482	0.617084	0.998919	1373.81	1587.83	-0.208992	0.519003	0.818222	1324.12	1651.99	-0.319175
SA_RS02860	5152	3932	5946	4570	4921	2900	6809	4875	7041	5317	5206	3382	3889	3021	3690	3313	3525	1673	504.276	660.498	445.933	435.454	532.382	342.788	508.825	667.067	390.957	449.655	504.478	398.134	410.436	554.358	363.499	281.131	391.328	238.345	4080.77	4982.62	-0.28809	0.332929	0.998919	4326.65	5129.12	-0.245454	0.307797	0.65677	5240.04	5335.47	-0.0260375
SA_RS02865	1246	828	1148	1681	1270	1275	1481	942	1411	1479	1110	1156	848	666	881	1069	864	657	273.841	322.576	218.331	205.896	230.987	169.683	220.584	300.158	209.588	371.38	315.088	288.452	237.839	265.398	200.053	277.529	300.34	210.167	840.963	1122.46	-0.416746	0.122911	0.998919	1390.16	1155.96	0.266007	0.283053	0.638429	1087.79	1202.53	-0.144831
SA_RS02870	2344	1701	2362	3438	2335	2252	2578	1862	2502	2699	2041	2102	1862	1195	1862	2173	1698	1016	238.273	259.714	221.736	195.64	211.18	140.821	209.917	246.177	204.883	351.313	265.952	271.202	202.257	225.712	181.847	226.727	252.595	150.324	1641.13	2143.58	-0.385333	0.125086	0.998919	2740.2	2207.57	0.311794	0.138523	0.447195	2130.3	2296.07	-0.108183
SA_RS02875	496	382	567	626	545	518	537	401	603	626	481	436	374	316	474	484	453	317	174.414	187.142	154.068	151.985	157.326	128.816	174.315	205.239	180.422	221.282	213.382	208.959	163.304	184.009	167.823	180.405	181.243	162.247	379.581	443.944	-0.226351	0.29301	0.998919	573.715	457.25	0.32664	0.0670669	0.296726	521.741	475.603	0.132854
SA_RS02880	827	567	841	1287	772	708	920	761	786	942	677	759	593	365	619	740	490	342	157.667	173.828	132.443	122.308	161.874	80.6697	140.179	145.044	127.742	246.652	174.088	173.214	125.416	140.416	98.4199	133.686	171.061	94.9027	583.256	736.771	-0.337146	0.330358	0.998919	976.67	758.853	0.363935	0.163296	0.489286	710.088	789.361	-0.152952
SA_RS02885	683	560	742	1018	564	536	592	585	715	781	609	633	544	373	599	699	474	321	185.275	159.153	172.876	171.878	177.055	117.297	175.975	187.735	175.887	277.597	205.367	232.803	130.369	179.725	135.465	144.005	202.99	126.742	523.462	577.293	-0.141034	0.592926	0.998919	827.562	594.885	0.476226	0.0299007	0.179482	652.033	618.667	0.0759092
SA_RS02890	432	313	462	521	353	349	403	310	449	506	371	313	265	221	384	371	223	146	107.935	99.7887	77.5651	88.4834	86.417	64.0112	100.919	108.585	103.854	130.855	122.55	113.807	75.1544	100.844	58.6999	86.3623	92.4486	53.0947	291.21	345.703	-0.247984	0.370186	0.998919	460.595	356.322	0.369684	0.109662	0.393113	411.1	370.677	0.148273
SA_RS14515	905	578	919	805	844	820	773	672	856	856	698	713	708	532	623	595	623	648	895.038	757.65	820.287	646.781	741.513	609.941	794.62	819.425	666.946	800.313	820.635	722.48	711.27	751.004	649.132	803.202	833.6	932.794	615.784	756.962	-0.29773	0.140578	0.998919	742.401	780.082	-0.0709487	0.685525	0.913094	756.042	811.278	-0.101253
SA_RS02895	345	295	465	288	445	404	427	385	527	514	450	345	339	304	297	321	390	391	268.487	329.328	309.061	259.755	334.289	274.259	316.38	396.97	250.19	225.303	387.749	306.708	295.096	380.988	319.758	311.389	317.394	442.893	340.191	352.794	-0.0523474	0.824934	0.998919	370.048	363.106	0.0275134	0.92427	0.995311	405.403	377.599	0.103166
SA_RS02900	2972	2300	3337	2539	3502	2856	2843	2464	3093	2918	2388	2017	2581	2565	2309	2237	2701	1992	770.96	730.897	784.352	675.068	713.149	771.354	756.816	776.614	648.361	662.089	733.756	712.467	774.102	673.925	738.175	733.769	618.535	752.125	2537.4	2667.99	-0.0723892	0.65556	0.998919	2547.33	2748.21	-0.109512	0.429545	0.754868	2757.17	2857.93	-0.0515752
SA_RS02905	27054	20107	36385	22045	28582	22360	39349	30389	40820	25414	27349	18927	14253	13122	14548	12903	18472	19373	9108.49	13129.4	5621.61	7659.48	11415.3	5121.51	10710	13302.4	5301.86	7460.98	8294.14	5333.61	8199.87	10017.3	6552.1	7455.98	7533.07	9493.57	21911.4	25058.8	-0.193643	0.674942	0.998919	19602.1	25797.6	-0.396227	0.308816	0.65677	28499.9	26845	0.0862979
SA_RS02910	12732	10923	22040	10998	17746	11644	21897	15505	29103	18225	19165	8501	9334	7433	8196	7843	11989	9751	2616.49	4459.67	2247.14	2539.81	3555.09	1770.8	3959.91	5788.98	1823.2	2271.99	3630.55	1978.88	3107.58	4284.75	2595.71	2369.97	2065.23	2916.68	11667.7	13738.4	-0.235705	0.574976	0.998919	11990.9	14132	-0.237014	0.548478	0.838985	18412.3	14702.8	0.324576
SA_RS02915	15902	11243	20003	12685	14827	8315	24009	18298	25090	16263	17611	9783	8925	5021	8160	7567	9373	4647	4520.32	6763.75	2972.11	3616.07	5803.34	1654.59	4971.23	6903.36	2510.83	3624.76	4481.27	2640.93	3591.45	5446.23	2807.04	2340.98	3287.49	1922.69	11877.2	15187.5	-0.3547	0.517304	0.998919	11826.7	15632.5	-0.402494	0.307268	0.65677	16553.6	16266.6	0.0252284
SA_RS02920	6675	5298	8682	5605	6867	3976	9222	6884	10446	6576	8290	4097	3803	3132	4130	3591	5839	2518	2576.2	3527.36	1719.47	2313.54	2964.33	1401.31	2929.54	3902.31	1725.4	2174.58	2460.22	1701.61	2258.37	3480.79	2374.21	1519.82	1869.26	1414.5	5273.48	6138.01	-0.219042	0.606766	0.998919	5139.08	6319.58	-0.298319	0.388193	0.727988	7255.36	6575.62	0.141913
SA_RS02925	2234	1619	2669	2569	1998	1453	3083	2555	2955	2349	2084	1641	1270	917	1288	1368	1450	831	522.422	714.509	347.922	428.373	666.631	248.594	545.68	668.864	326.035	603.911	532.481	392.772	398.137	530.188	357.238	336.528	453.651	282.85	1751.77	2052.26	-0.228448	0.632216	0.998919	2047.68	2112.98	-0.0453022	0.899332	0.991472	2156.85	2198.59	-0.0276599
SA_RS02930	48498	36576	70582	81960	62714	46061	67815	49750	76793	64180	55663	44604	34603	24638	37178	48860	40017	27334	1944.49	2694.66	1625.31	1659.26	2225.52	1145.17	2474.16	2980.21	1613.53	3303.36	2494.4	2405.2	2142.63	2427.97	1690.36	1829.08	2114.13	1595.16	38238	47310.1	-0.307146	0.405725	0.998919	64130.1	48696.4	0.397182	0.175008	0.506774	57724.3	50659.6	0.188342
SA_RS02935	65975	58218	110068	131245	95829	74858	89745	72803	103654	88022	80201	62454	43939	35109	59638	73892	61574	39901	2612.13	3521.45	2038	2608.01	3216.04	1611.45	3810.02	3972.31	2555.92	5223.58	3378.23	3591.93	3233.04	3454.53	2568.41	2935.43	2923.15	2299.41	57221	62495.4	-0.127208	0.738924	0.998919	96573.7	64336.8	0.585983	0.0724383	0.311512	85576.2	66933.9	0.354471
SA_RS02940	15160	10345	19209	14792	14682	10381	18515	16263	16434	11564	11169	8736	9221	5701	9106	8237	9048	5938	8466.7	10247.9	6032.99	6537.06	10133.8	3691.04	9379.31	8883.84	5504.94	8304.49	6260.46	5648.07	6987.14	6786.15	5323.77	5742.12	5767.71	4826.95	11115.7	13417.4	-0.271507	0.548877	0.998919	11342.1	13818.6	-0.284934	0.352631	0.699495	13954.1	14377	-0.0430671
SA_RS02945	24791	20383	37349	27256	25857	21026	33465	27856	32665	21921	21954	15484	15231	14031	19622	16310	16348	17175	8528.04	11408.9	6137.95	7933.41	10691.3	5595.34	11232.7	10876.3	7306.48	9425.14	7309.69	6888.5	7579.36	8216.04	5924.77	7163.57	6296.71	8599.43	21460.9	22952.7	-0.0969624	0.801251	0.998919	21523.9	23631.6	-0.13478	0.671036	0.902942	28035.9	24587.2	0.189364
SA_RS02950	12609	11258	20819	14307	15763	10244	17315	15227	18299	12967	12370	7947	9387	8360	12053	9330	10676	8980	3812.55	5188.63	3325.07	3851.52	5136.95	2930.38	5503.58	5355.55	3944.93	4348.64	3800.64	3463.63	4061.37	4069.1	3400.91	3067.76	2840.62	3952.11	12015.6	12343.5	-0.0388575	0.908044	0.998919	12035.7	12705.3	-0.0781197	0.761116	0.943628	16052.9	13216.9	0.280447
SA_RS02955	141643	131807	213493	156041	158552	114362	184565	157234	183684	123344	133463	81473	82044	71141	111755	87680	100190	79640	9688.79	12511.8	6574.48	10201.2	11999.9	5641.28	12767.6	12161.5	8274.68	10729.6	8178.54	7363.62	9241.57	9931.84	7220.23	7747.73	6588.15	7929.1	123989	127383	-0.0389529	0.925188	0.998919	120361	131173	-0.124102	0.708295	0.923428	159164	136482	0.221801
SA_RS02960	202943	198600	249476	255264	229880	201637	217394	216904	208946	158752	167468	154307	109313	106974	153579	140632	165674	134542	24390	25892.9	15390.4	27005.6	29084.5	14903.8	26213	24306	19979.2	30838.8	18494.4	20750.9	23541.7	21895.9	20977	24000.8	21922.9	23534.9	179895	165460	0.120673	0.753762	0.998919	182895	170502	0.101223	0.768075	0.947251	192387	177401	0.116994
SA_RS02965	787	687	667	626	1060	1040	391	298	438	615	406	542	730	717	648	555	891	637	95.3065	46.9268	103.564	94.1329	40.2644	100.658	70.6196	51.341	84.944	76.2067	72.1949	82.5196	109.384	53.4895	113.678	124.738	77.593	112.281	590.549	614.285	-0.0567077	0.909098	0.998919	598.06	633.517	-0.0829105	0.823291	0.966858	561.105	658.586	-0.231013
SA_RS02970	7092	7136	7104	7650	8545	8865	2835	3542	3494	4871	3934	4884	7780	8089	9083	8224	9698	6122	850.174	336.812	1092.59	967.9	473.745	1124.13	744.548	405.419	1178.63	921.873	566.031	1210.43	872.871	513.059	1224.82	1052.53	692.134	1068.19	6514.55	5754.47	0.179004	0.741904	0.998919	7076.36	5933.79	0.254048	0.626048	0.885301	6386.1	6166.9	0.0503919
Novel00064	0	0	0	0	0	14	0	0	0	0	0	0	0	2	1	2	1	2	0	0	0	0	0	2.11662	0	0	0.98819	0	0	2.2417	0	0	0.961795	12.6583	0	2.65753	0.709504	0	2.00998	0.618384	1	0.77875	0	2.07921	0.605152	1	--	--	--
Novel00065	5	1	1	2	2	3	2	1	0	1	0	0	2	2	1	3	2	0	0.862075	0.341744	0.403966	0.19508	0.192368	0.39975	0.150739	0	0.186632	0.346638	0.167132	0.635057	0.293836	0	0.363293	0.512288	0	0	1.39269	2.82277	-1.02889	0.455787	1	2.09891	2.9184	-0.509163	0.700889	1	0.646126	3.03647	-2.25173
SA_RS02975	3353	2232	1836	1705	2467	2562	1880	1816	1114	2369	1507	1928	3874	2377	2499	1906	3644	1807	543.25	301.87	735.302	409.164	328.276	446.456	260.07	174.7	438.271	277.691	372.062	379.145	340.592	265.628	622.009	411.115	369.274	426.13	2225.71	2952.09	-0.407386	0.304252	0.998919	1990.7	3042.21	-0.611803	0.119258	0.413368	1770.31	3161.88	-0.836835
Novel00066	1	0	0	0	1	0	0	0	0	2	1	3	0	0	1	1	2	0	0.39125	0	0	0	0	0	0	0	0.42351	0	0.75852	0.480363	0.333391	0.425646	0.824396	0	1.38756	0	--	--	--	--	--	0.989508	0.315597	1.49017	0.641079	1	0.355718	0.32881	-0.0979293
SA_RS02980	378	366	446	462	605	498	199	182	315	353	288	205	345	429	452	439	591	233	32.865	17.1471	35.1399	36.0047	17.6551	43.2396	33.9022	26.5091	42.5392	40.3789	29.7509	46.8621	44.8225	27.2413	54.1353	42.8834	21.0703	29.486	339.25	296.417	0.195001	0.682964	0.998919	422.556	305.68	0.467122	0.233568	0.585826	388.76	317.788	0.291046
SA_RS02985	5102	4715	3300	2661	2754	1954	2696	3249	2410	2313	1924	1625	4872	4886	3160	2652	2734	1073	752.175	393.907	841.444	786.496	534.422	835.054	425.347	343.904	504.284	394.361	330.55	480.029	345.972	308.587	424.648	285.313	283.209	230.248	4452.71	4080.17	0.126096	0.746707	0.998919	2565.85	4207.16	-0.713458	0.0568676	0.269158	2835.67	4373.58	-0.625116
SA_RS02990	1243	1299	1286	1413	2321	2209	817	851	887	1341	980	1089	1327	1425	1615	1536	2213	1457	164.366	107.068	205.566	194.35	125.553	218.443	148.673	113.529	231.165	187.825	171.89	249.371	261.526	140.981	308.3	289.303	170.233	280.425	1239.63	1091.78	0.183397	0.626883	0.998919	1446.07	1125.03	0.362188	0.291565	0.642864	1225.18	1169.47	0.0671192
SA_RS02995	276	266	357	416	479	454	215	198	248	327	223	267	342	261	406	324	483	343	57.4656	44.3643	83.419	62.6639	45.9961	62.9974	64.9858	49.9797	91.5029	87.069	65.9979	82.8248	84.9834	50.5124	105.949	93.621	65.7182	103.947	251.04	269.286	-0.100166	0.774901	0.998919	355.469	277.313	0.359033	0.284268	0.639386	325.61	288.237	0.176118
SA_RS03000	489	540	526	370	623	400	534	367	563	491	410	338	361	329	277	225	370	221	105.039	113.679	90.8424	131.242	87.9558	81.9258	98.7822	117.056	64.4067	79.8941	102.237	59.339	114.033	95.812	83.7328	85.0981	85.829	69.0958	426.414	436.318	-0.0333292	0.908899	0.998919	351.626	449.4	-0.35279	0.221576	0.573213	427.255	467.449	-0.129296
SA_RS03005	89	47	111	52	94	70	140	54	133	109	85	72	72	45	59	42	70	41	20.5096	31.9736	19.4374	12.2547	13.8841	12.0216	22.3636	29.6661	14.7173	12.046	24.3488	11.8832	18.4584	21.3098	16.9948	15.9765	19.6144	13.7521	50.4695	94.5025	-0.906534	0.0133349	0.513505	65.4598	97.2258	-0.568226	0.217632	0.569559	94.7921	101.139	-0.093094
SA_RS03010	95	80	100	52	74	45	100	52	126	95	86	47	86	51	80	31	72	42	28.7249	29.9661	30.463	27.3691	17.5426	17.8767	26.4354	36.8763	26.1839	15.8055	27.8446	11.5083	19.0663	28.2896	22.9361	13.4761	16.7999	18.4842	63.1625	89.2622	-0.498112	0.130534	0.998919	56.9757	91.9188	-0.68353	0.110836	0.396702	96.8798	95.5885	0.0203155
SA_RS03015	382	293	552	279	404	321	445	332	574	421	388	252	322	287	420	273	301	227	62.5316	72.1925	61.7493	54.2676	60.6361	54.4629	78.9999	90.9474	74.4209	45.9104	66.8039	54.8674	56.353	69.0974	51.9104	52.0426	48.7654	54.0854	315.336	363.379	-0.204966	0.315239	0.998919	320.613	374.138	-0.222743	0.355605	0.701771	489.112	389.123	0.329743
SA_RS03020	437	491	561	316	488	369	426	353	609	485	459	285	402	361	376	295	446	205	109.762	106.042	118.287	139.537	98.9245	105.114	123.193	148.058	102.228	79.7867	118.086	90.9725	104.446	125.424	118.021	91.7945	84.6238	74.9452	416.271	402.66	0.0483497	0.839402	0.998919	360.052	414.709	-0.203014	0.397462	0.734542	487.013	431.242	0.176364
SA_RS03025	77	52	172	139	151	72	82	94	168	100	113	55	47	35	65	68	78	53	3.83157	4.04386	2.73983	2.9277	5.2188	2.019	7.48282	8.09166	3.50113	6.95299	4.82357	4.15442	6.40268	6.11728	4.08914	3.54843	3.23537	3.83866	62.3185	64.5903	-0.0525797	0.914135	0.998919	100.319	66.5492	0.591575	0.112564	0.399783	125.581	69.2341	0.859251
SA_RS03030	494	339	862	378	444	192	308	184	462	262	349	191	450	494	748	332	468	163	16.9199	10.4548	18.0561	13.1373	7.03146	19.6147	25.8125	15.3164	27.7321	13.0147	8.69872	13.9613	12.9585	13.0044	16.8876	6.51314	7.73356	8.12599	353.79	401.47	-0.182319	0.698552	0.998919	327.096	413.889	-0.339955	0.340568	0.685395	660.808	430.311	0.619086
SA_RS03035	6701	6204	5938	2933	4309	2425	4603	3308	3092	2802	2002	1720	4526	4567	3959	2885	3593	1829	278.553	189.629	220.405	291.794	153.423	220.081	215.804	124.408	178.141	122.561	112.907	147.241	152.631	90.537	157.354	99.8384	84.5224	110.662	4867.31	5014.46	-0.0429731	0.898588	0.998919	2889.09	5171.81	-0.840209	0.00112209	0.0175946	4099.14	5379.03	-0.392005
Novel00067	0	0	0	1	0	0	3	2	3	1	2	1	2	0	2	0	2	0	0	1.12016	0.882741	0	0.840718	0	0	1.09403	0.815649	0.378734	0.365214	0	0	0.819762	0.793863	0	0.445388	0	0.684603	1.60973	-1.22665	0.649241	1	0.615427	1.64751	-1.37692	0.548257	1	1.64909	1.71224	-0.0625247
SA_RS03040	956	1061	1009	861	1436	1051	655	556	612	554	622	546	762	849	1109	812	1257	714	92.4295	62.761	86.3073	116.066	59.9769	95.1576	85.2894	57.2725	116.063	83.681	51.9213	96.3884	118.306	65.424	128.038	100.641	62.4052	100.477	853.179	756.082	0.174389	0.618635	0.998919	753.935	779.547	-0.0486258	0.888486	0.986968	878.795	810.633	0.116316
SA_RS03045	2469	2923	2879	2425	2946	1941	2613	3373	2531	2278	2420	2149	2273	2221	3072	2015	2782	1093	235.83	247.351	254.341	315.895	359.46	245.929	240.42	233.998	317.621	232.841	210.919	236.303	239.778	251.471	279.954	183.621	242.655	151.955	2938.88	2337.53	0.330343	0.154346	0.998919	2232.89	2407	-0.108487	0.461158	0.778161	2719.92	2503.06	0.119716
SA_RS03050	2280	1987	2491	1523	2508	1738	2036	1750	2169	1497	1671	1364	1467	1960	1854	1265	1769	1407	369.404	326.919	278.443	364.251	316.345	368.134	352.851	340.148	325.152	248.049	235.11	251.636	346.253	294.535	301.958	278.891	261.25	331.802	1971.67	1821.45	0.114135	0.590672	0.998919	1422.05	1877.49	-0.401154	0.0437164	0.229014	2060.83	1953.01	0.0774136
SA_RS03055	943	783	1111	538	1193	853	777	692	855	680	791	637	747	1054	1027	698	961	753	201.647	164.664	187.129	189.444	165.099	261.279	207.705	176.966	237.718	115.647	140.953	183.254	217.381	184.014	216.499	180.654	161.026	234.366	877.691	783.482	0.163738	0.555323	0.998919	645.493	807.464	-0.323806	0.231275	0.584428	955.198	839.731	0.185675
Novel00068	14	14	7	10	6	6	30	24	26	24	11	24	15	11	12	6	7	4	12.0837	25.6619	15.1671	13.6721	23.1121	11.0064	5.28227	21.7214	11.2115	8.67645	20.0801	6.35826	4.41288	10.329	6.36534	5.12909	24.4883	5.02515	16.8898	18.5636	-0.137573	0.825777	1	12.6915	19.078	-0.577902	0.42817	1	14.4278	19.8438	-0.464062
SA_RS03060	1466	1280	1413	744	1504	929	1026	896	1201	884	1037	763	1191	1178	1271	793	1221	822	575.152	398.926	547.394	568.193	392.205	535.768	484.665	456.073	539.764	293.422	336.19	381.978	502.801	442.61	504.68	360.979	353.874	469.395	1160.93	1173.88	-0.0159281	0.954928	0.998919	808.662	1210.21	-0.581925	0.0234309	0.154309	1237.84	1258.45	-0.0237993
SA_RS03065	194	247	255	403	415	410	182	212	154	208	181	246	206	286	272	269	321	242	36.4012	33.8439	45.2815	52.4382	44.3819	62.2104	41.8316	27.969	55.2449	76.0133	37.8321	61.97	66.3531	36.9476	63.4557	76.1931	54.5662	66.0917	258.225	186.373	0.4715	0.0865662	0.998919	294.246	191.918	0.616697	0.0890509	0.350876	218.942	199.532	0.133647
SA_RS03070	2133	1753	2828	4143	4055	5067	1339	1425	1352	2283	1530	2571	2518	1620	3335	3465	4098	3473	479.891	298.558	663.662	446.242	357.704	422.522	556.266	294.422	812.189	936.995	497.899	957.13	777.395	374.487	971.349	1129.07	683.8	1137.3	1660.04	1939.91	-0.224612	0.536944	0.998919	3340.78	1998.67	0.741183	0.0854303	0.341277	2430.16	2077.33	0.226335
Novel00069	0	6	0	2	2	14	0	5	1	8	3	18	3	4	2	0	3	0	0	0	1.52596	2.94761	2.42219	2.01337	0	0.420266	0.939986	0.872936	3.36709	0	0.739964	1.41709	1.37232	6.02043	9.23909	0	5.1758	1.06279	2.34927	0.151605	1	3.03125	1.08931	1.51134	0.57163	1	1.02399	1.12915	-0.134878
SA_RS03075	2886	2872	3551	3463	4635	5570	1346	1485	1404	2180	1722	1580	3118	2464	3916	3345	5186	3594	748.651	346.038	947.543	842.955	429.8	740.981	805.35	352.527	1099.6	903.039	548.18	1065.36	1024.55	485.971	1417.32	1431.05	484.524	1357	2361.44	2382.49	-0.0127322	0.978683	0.998919	3048.7	2456.33	0.311693	0.509258	0.811012	2863.05	2553	0.165377
Novel00070	15	37	4	12	22	59	25	53	24	39	33	114	7	60	1	3	19	43	3.32228	5.48757	1.81628	9.2722	13.0972	15.4056	0.774561	5.14515	0.239748	2.67175	8.37322	0.815796	4.15209	7.95156	4.43353	12.9424	29.8486	13.8622	52.0397	14.5302	1.82991	0.00114447	0.099064	16.6551	14.9532	0.160998	0.869636	1	9.01859	15.5625	-0.785992
SA_RS03080	26	8	41	15	40	17	21	17	35	32	25	28	24	12	39	29	67	12	5.71418	4.57399	6.17919	1.98933	4.16856	3.05735	7.87799	7.44545	9.27801	3.31392	6.81732	7.82518	7.491	5.97743	15.5134	3.70039	7.27468	3.83866	12.8032	22.6807	-0.823079	0.139381	1	25.6244	23.3691	0.129251	0.812925	1	36.7191	24.2986	0.596749
SA_RS03085	4372	3331	9052	3511	5920	2072	3787	3398	4652	3297	3616	1789	4260	1998	5928	3157	5741	1170	444.424	381.512	507.302	383.115	385.387	235.448	804.476	457.719	652.282	358.772	324.877	394.01	512.788	399.889	614.832	208.605	214.982	173.11	3007.41	3970.14	-0.400597	0.182717	0.998919	3325.81	4089.61	-0.298304	0.156014	0.476775	6191.46	4252.13	0.542149
Novel00071	50	537	8	443	504	1582	16	133	6	236	87	755	66	1136	5	333	201	1203	16.4072	5.20333	25.3717	199.378	48.6938	432.143	2.29513	1.90572	1.77601	146.13	75.0691	134.161	140.927	31.0584	69.4886	514.15	292.879	574.578	631.578	43.3222	3.86789	3.75e-06	0.00211754	340.182	44.6583	2.93308	1.47e-06	6.26e-05	5.97717	46.3991	-2.9495
Novel00072	4043	59572	1082	33069	72603	67553	736	6986	112	13125	10674	61472	6934	42723	1214	32462	49063	58525	1476.37	266.357	2966.29	24613.3	2846.27	18085.7	345.437	39.5869	479.865	12139	4645.94	14554	22591.5	4240.45	18875.4	24431.7	26536.5	31106.4	37854.4	3901.33	3.27844	0.000410321	0.0474019	27006.9	4019.75	2.74818	0.000623754	0.0108921	781.069	4174.62	-2.41816
SA_RS03090	158	86	178	123	175	131	134	68	134	113	98	90	118	68	89	86	103	48	16.341	13.7348	14.2969	10.0637	7.8467	8.15292	16.0951	13.4143	9.96371	12.7878	11.3288	10.9203	15.4226	11.0266	11.223	13.4187	11.0037	7.22571	76.7154	129.882	-0.759657	0.00552978	0.285431	106.183	133.862	-0.333526	0.179912	0.511682	125.234	139.222	-0.150227
SA_RS03095	233	202	256	261	291	250	266	187	288	242	170	201	224	170	215	208	218	189	29.1076	32.9328	32.7822	28.5521	26.0645	24.6197	27.9603	34.8245	29.0736	32.7765	29.3055	31.9029	30.9772	23.1043	28.6919	30.932	29.684	34.3661	193.176	229.788	-0.249845	0.239926	0.998919	235.915	236.558	-0.00441229	0.982081	0.998246	240.839	245.996	-0.0302952
SA_RS03100	22	12	22	23	10	11	32	14	26	35	29	12	24	10	19	6	26	16	8.56046	12.3401	10.9402	5.28314	6.07798	4.51084	7.48425	9.79242	8.00272	8.99649	13.2016	2.86643	3.31569	12.2763	10.6586	4.23921	5.5199	9.06175	12.4303	24.7743	-0.99363	0.0528264	1	20.0919	25.4849	-0.331108	0.624149	1	21.274	26.5014	-0.317306
SA_RS03105	113	46	142	92	74	71	125	84	121	93	73	48	109	67	97	57	75	38	59.6033	65.3428	67.3531	27.4528	49.4342	40.9684	65.4834	61.7759	55.3826	48.781	47.5508	36.9133	33.26	41.8898	41.6778	37.091	29.9301	29.1738	68.2022	110.369	-0.694288	0.046182	0.892389	79.1138	113.628	-0.51768	0.0544617	0.261169	113.561	118.16	-0.0547289
SA_RS03110	1892	105324	626	24372	197311	232505	777	13936	301	8295	34507	118092	2060	101074	473	17279	111879	160966	1603.86	652.774	2045.75	101021	13180.8	99327.3	463.95	246.976	434.027	20768.6	6816.25	17983.8	142527	31823.5	99918.7	195207	118343	198609	76529.5	1535.88	5.63892	1.44e-13	3.49e-10	16903	1583.72	3.41597	3.72e-09	2.85e-07	444.128	1645.96	-1.88979
SA_RS03115	1367	1361	1841	1375	2359	2661	1024	991	1380	1404	1151	1235	1364	1672	1666	1473	2242	2291	234.273	173.92	273.847	263.906	189.489	332.18	275.841	228.916	309.057	236.88	233.241	309.937	344.494	214.597	404.801	451.666	250.205	571.475	1396.31	1204.6	0.213178	0.524672	0.998919	1428.46	1241.17	0.202701	0.472274	0.786811	1558.59	1290.37	0.27259
Novel00073	24	18	34	15	19	12	43	30	24	23	19	13	19	13	24	12	14	2	24.414	43.3503	22.6423	20.7175	34.0491	15.3304	30.2383	23.6309	26.427	15.3387	22.6798	14.9873	16.4695	21.0269	15.004	12.09	15.6331	2.96125	21.0167	26.9128	-0.358761	0.536891	1	16.3044	27.6787	-0.761986	0.17058	1	25.9124	28.7952	-0.155766
SA_RS03120	1211	880	1559	1124	1428	1251	1168	1119	1176	910	955	869	886	830	959	814	1149	976	262.503	250.916	224.99	215.829	270.631	208.57	295.452	246.74	225.019	244.922	191.212	216.636	263.765	225.21	262.399	268.575	222.682	307.934	977.455	1031.3	-0.0775014	0.723933	0.998919	944.477	1062.59	-0.17034	0.397694	0.734542	1161.44	1105.22	0.0717402
SA_RS03125	838	619	1081	909	970	932	687	695	677	535	539	483	597	514	662	547	623	640	313.238	254.497	261.423	261.793	289.849	222.729	353.27	244.941	267.854	341.559	193.851	251.035	308.959	219.186	245.341	345.036	213.429	348.2	631.248	671.524	-0.0892852	0.694047	0.998919	660.187	692.222	-0.0684867	0.821653	0.966481	761.014	719.964	0.0802353
SA_RS03130	296	328	491	286	484	282	300	260	375	233	281	195	286	251	344	307	336	238	114.241	114.748	129.311	143.232	111.959	112.302	165.677	140.089	143.713	110.96	87.1702	145.473	159.175	117.986	136.622	107.794	88.9691	133.698	289.85	281.036	0.0453081	0.841691	0.998919	279.647	289.395	-0.0511922	0.860233	0.977644	382.164	300.921	0.346113
SA_RS03135	20208	13877	14758	10170	17930	13736	9509	10511	4824	4569	5840	4956	16866	8378	13646	8344	19105	9960	1937.99	903.774	1894.88	1505.78	1124.68	931.435	1237.39	447.794	1416.59	980.439	424.75	982.47	1465.24	609.307	1930.31	1304.69	561.87	1390.29	11300.5	14948.2	-0.403584	0.314301	0.998919	7827.17	15421.9	-0.978442	0.0413568	0.221691	10647.7	16033.9	-0.590585
SA_RS03140	434	394	340	430	378	346	436	390	363	331	257	325	309	311	206	269	264	250	136.442	135.844	113.803	140.149	136.798	113.345	93.4517	110.46	70.1026	135.893	100.871	103.831	101.262	87.8991	87.4406	107.734	120.786	114.397	378.133	371.809	0.0238309	0.91411	0.998919	339.669	383.064	-0.173649	0.471717	0.786811	285.473	398.45	-0.48045
SA_RS03145	271	213	305	255	320	246	318	245	249	219	231	216	238	280	219	231	252	180	50.4502	58.6701	51.9052	44.8653	50.8882	60.4276	49.6415	44.8679	44.1314	47.7205	39.5204	52.7985	50.7625	46.7843	49.425	45.3573	47.536	48.7735	255.802	261.871	-0.0343805	0.887673	0.998919	236.077	269.604	-0.193935	0.40754	0.743179	244.302	280.391	-0.198467
SA_RS03150	2222	2319	2702	2661	3377	3574	1834	1929	2294	2461	2299	2604	1949	1804	2364	2272	2858	2362	420.247	343.76	431.829	496.247	407.052	395.531	446.783	419.949	483.969	505.913	451.186	527.576	544.24	473.035	569.475	669.473	582.206	650.217	2090.78	1913.97	0.127598	0.553801	0.998919	2462.3	1972.17	0.320196	0.104825	0.381106	2342.59	2050.75	0.192009
Novel00074	178	86	128	144	78	89	148	144	72	100	73	102	203	40	102	93	60	31	67.9621	56.0021	90.7993	37.152	61.3431	17.7047	42.7275	26.6086	42.1557	55.2688	37.0109	43.5959	25.377	30.3224	24.1351	33.6554	46.0386	17.2277	92.7973	170.253	-0.874402	0.096267	0.998919	111.63	175.337	-0.650103	0.0540062	0.260973	95.9592	182.268	-0.924668
SA_RS03155	4476	4761	5507	3548	5803	4122	4038	3850	4998	3797	4572	2945	3983	4203	3646	2834	4720	3181	645.845	577.432	673.268	777.272	619.806	703.041	694.711	698.035	569.462	514.627	531.083	502.058	713.494	717.693	717.517	589.066	502.341	668.067	4431.82	3978.89	0.155583	0.412281	0.998919	3361.74	4098.93	-0.285922	0.0541384	0.261065	4458.36	4262.35	0.0650126
SA_RS03160	3632	3987	4497	3541	4841	2824	3266	3059	3467	2722	3201	2011	3010	2420	2933	2464	3370	1355	617.982	550.734	599.979	767.561	580.719	477.341	668.966	570.987	540.196	605.657	448.953	514.738	701.882	592.529	604.104	475.897	404.499	335.573	3264.69	3146.81	0.0530949	0.837629	0.998919	2892.89	3242.18	-0.164468	0.421733	0.754549	3432.9	3371.7	0.026093
SA_RS03165	2356	1278	2212	1495	1903	1610	1331	1357	1215	1078	1209	812	2366	974	1306	1115	1501	1184	364.31	203.972	428.598	223.596	234.117	174.597	299.042	181.85	218.599	232.385	161.584	211.683	250.746	203.384	244.528	246.57	148.432	266.48	1245.68	1951.16	-0.647249	0.0746195	0.998919	1229.09	2011.4	-0.710581	0.0525089	0.258066	1486.7	2090.89	-0.49182
SA_RS03170	2830	2137	2432	2325	2728	2259	2179	2459	1606	1491	1567	1396	2290	1689	1622	1687	2045	1673	409.587	312.546	388.271	349.946	397.078	283.382	307.734	224.982	254.109	338.263	209.18	299.772	336.437	246.731	311.821	323.813	238.848	352.431	2169.36	2322.45	-0.0983051	0.692232	0.998919	1837.49	2393.82	-0.381673	0.180074	0.511682	1785.21	2489.35	-0.479532
SA_RS03175	3149	2907	2810	2501	3217	2398	3346	3877	2149	1863	2141	1657	2692	2013	1906	1720	2281	1567	416.401	438.492	417.018	434.932	571.995	308.579	324.861	275.054	272.818	332.448	238.801	279.244	362.485	308	317.773	314.056	259.023	301.597	3032.16	2911.99	0.0583606	0.847463	0.998919	2017.47	2998.85	-0.571938	0.00582789	0.0608706	2165.72	3118.78	-0.525985
SA_RS03180	206	199	213	168	168	186	250	201	232	157	160	146	132	211	95	87	149	174	85.7821	103.173	64.3936	93.7603	93.3861	101.858	77.5461	93.5103	42.8216	70.325	63.3742	44.48	59.6126	72.4842	65.3683	76.7115	71.8716	105.462	211.491	184.217	0.1974	0.489465	0.998919	133.967	189.718	-0.500821	0.135357	0.441836	168.162	197.374	-0.230522
SA_RS03185	484	424	464	527	464	365	323	231	187	187	152	181	422	246	438	353	381	281	52.1004	34.4583	53.2167	51.6414	27.7437	30.6983	43.6681	19.4841	51.0363	57.0265	19.5128	46.6537	42.5611	17.8005	43.2088	38.914	23.0329	44.0271	310.874	393.03	-0.337903	0.365116	0.998919	359.757	405.173	-0.171792	0.71781	0.928481	349.001	421.282	-0.271662
SA_RS03190	40	33	49	19	29	22	46	32	23	27	22	24	29	56	40	36	43	18	12.9174	14.7221	10.9712	12.0578	11.5298	20.9647	13.8345	7.18931	13.9826	6.16796	8.45208	14.2737	7.98021	7.72918	14.6298	7.03651	9.16228	8.46072	42.0688	36.1996	0.213265	0.631939	0.998919	28.1112	37.2806	-0.419584	0.405778	1	35.6474	38.7795	-0.124761
SA_RS03195	4	1	0	0	1	1	6	2	1	0	0	1	0	4	0	0	0	0	5.5849	8.30238	0	1.57976	3.1156	6.47438	0	1.35144	0	0	0	0	1.18975	0	0	1.38284	1.65056	0	2.44449	3.01316	-0.320489	0.833778	1	0	3.105	-4.08317	0.222528	1	0.312552	3.23419	-3.24703
SA_RS03200	465	427	493	424	478	379	476	436	483	365	314	328	428	504	645	362	553	270	47.4716	48.1597	51.1876	49.3226	49.662	59.6478	44.0027	47.7277	71.2772	43.5129	36.1208	45.3739	41.5823	34.8743	59.4783	38.3211	39.585	40.1202	473.595	435.366	0.121506	0.544775	0.998919	384.191	448.341	-0.223783	0.264277	0.613452	523.572	466.226	0.166585
SA_RS03205	44	58	68	64	82	52	17	10	22	13	17	12	106	56	87	80	43	30	9.8526	3.77262	27.8063	14.6948	2.49836	14.5368	13.3125	4.7683	21.0876	14.4062	2.82179	21.994	15.6463	4.14134	10.1442	11.5324	3.17654	9.77771	43.0602	55.9771	-0.376388	0.680108	0.998919	55.234	57.596	-0.06088	0.948684	0.998246	57.5714	59.8014	-0.0536111
SA_RS03210	171	136	184	139	171	105	182	137	125	98	78	74	207	140	220	135	116	58	39.2157	41.3648	55.6127	35.289	35.0543	37.2199	36.892	27.747	54.613	32.0442	21.7858	38.0114	33.4164	19.4604	28.0268	23.8491	20.0618	19.3602	142.92	179.765	-0.329174	0.220681	0.998919	125.807	185.022	-0.558505	0.106595	0.385552	170.762	192.346	-0.172372
SA_RS03215	201	191	288	259	248	184	0	0	0	0	1	0	294	190	252	207	155	59	45.2218	0	77.4888	48.6208	0	49.5551	56.6494	0	61.3708	58.5764	0	57.1792	47.5448	0.244763	36.7397	41.0003	0	19.3206	132.511	164.994	-0.316264	0.912592	0.998919	162.279	170.187	-0.0686835	0.981225	0.998246	173.279	176.748	-0.028583
SA_RS03220	1283	1212	2029	3897	2672	3264	755	564	808	1176	885	1115	1134	976	1506	2775	2014	1429	194.588	113.484	201.485	207.984	95.4389	171.602	269.044	118.616	247.243	594.143	172.894	516.736	345.323	146.025	321.811	490.296	199.913	315.457	952.444	1016.89	-0.0943447	0.820504	0.998919	2662.36	1048.53	1.34434	0.0107557	0.089943	1377.49	1090.15	0.337613
SA_RS03230	2993	2482	3471	4991	4042	5242	1646	1786	2421	3019	2434	3216	2628	2554	3140	4374	3701	3095	793.757	432.62	816.481	744.766	528.469	785.209	804.798	621.467	901.406	1330.58	776.118	1424.22	913.433	702.256	1034.08	1376.88	1008.26	1194.7	2363.45	2331.41	0.0197549	0.956135	0.998919	4182.99	2404.31	0.798911	0.0443151	0.231294	2881.65	2499.7	0.205185
Novel00075	5	0	1	8	4	8	7	5	8	2	2	2	4	3	4	3	3	0	1.38267	1.91841	1.29583	0	1.54268	0.961728	0.241768	2.14132	1.19734	2.22387	0.536119	1.01856	0.942557	0.601689	0.87402	2.19107	0.653813	0	2.77576	5.03331	-0.862358	0.491833	1	4.29114	5.18011	-0.273561	0.7901	1	4.21369	5.38836	-0.365956
SA_RS03235	155	86	219	188	232	161	105	77	178	233	185	247	163	131	224	224	207	130	46.2774	31.0686	57.0117	29.0517	25.6498	45.341	57.1653	51.4398	72.3927	56.4242	67.4336	82.1109	59.0234	60.0901	65.1117	47.6081	87.1785	56.4935	102.146	136.204	-0.414381	0.310749	0.998919	216.423	140.349	0.625365	0.0751153	0.317796	198.914	145.898	0.448095
SA_RS03240	1501	1272	2113	2261	2405	1602	1328	1058	1496	1749	1428	1407	1358	1188	1870	1846	1806	985	164.942	144.625	174.819	158.152	129.716	151.339	203.002	159.12	222.434	249.759	186.305	249.057	225.198	170.715	209.084	174.354	182.776	157.545	1217.2	1334.36	-0.132423	0.502429	0.998919	1956.63	1374.64	0.509242	0.0252375	0.16159	1746.4	1429.4	0.288985
SA_RS03245	325	264	388	351	457	274	225	166	293	346	318	210	283	194	305	296	417	184	88.6683	60.8364	90.4505	81.494	50.53	61.3578	92.5481	77.374	90.073	96.2638	91.5049	99.1499	106.243	94.3857	119.86	74.0378	67.7298	73.0669	215.637	266.221	-0.303428	0.352027	0.998919	329.77	274.425	0.265493	0.309326	0.656897	312.75	285.341	0.133083
SA_RS03250	1975	3754	1343	962	1210	286	2138	1620	1655	689	1150	331	1459	2468	1298	327	932	124	278.209	298.475	240.768	598.322	254.61	403.025	165.398	225.655	197.92	136.223	94.082	56.5546	145.241	176.237	138.316	39.9014	55.1198	25.424	2709.73	1756.94	0.625036	0.0958844	0.998919	637.449	1809.66	-1.50474	6.19e-05	0.00163937	1369.01	1882.33	-0.459662
SA_RS03255	0	0	0	0	0	0	0	2	1	0	0	0	0	0	0	0	0	0	0	0	0	0	2.91552	0	0	1.26465	0	0	0	0	0	0	0	0	0	0	0.684603	0	1.96513	0.62658	1	--	--	--	--	--	--	--	--
SA_RS03260	117	102	173	74	160	136	154	78	188	171	172	146	148	221	147	81	218	183	39.9581	52.1238	59.2135	39.4145	29.7215	87.4973	51.6555	62.1469	54.3433	25.4052	56.6107	33.9641	46.5627	63.906	78.4382	46.002	58.9451	90.9679	139.87	134.107	0.060713	0.904329	0.998919	106.187	137.958	-0.375312	0.363311	0.706902	161.291	143.429	0.170808
SA_RS03265	3052	2872	3709	2626	3542	2356	3206	2545	3715	2791	2853	2006	2433	2069	2600	2030	2707	1406	261.522	272.26	244.234	278.449	243.315	205.527	277.864	308.124	241.161	226.199	231.829	213.568	258.626	265.962	244.379	199.948	203.203	175.359	2584.15	2748.82	-0.0891375	0.665591	0.998919	2456.05	2831.2	-0.205074	0.13928	0.44838	3163.12	2944.63	0.103302
SA_RS03270	92	99	114	118	98	61	114	83	111	97	89	101	134	69	128	74	102	55	20.6009	25.2988	35.1514	25.0825	20.7364	17.9114	22.3179	24.0582	31.0254	26.5614	21.0549	20.3444	18.6992	21.6812	24.063	13.5284	26.7359	17.9258	86.6362	109.564	-0.336025	0.340907	0.998919	95.1328	112.7	-0.241251	0.478058	0.791043	113.332	117.146	-0.0473909
SA_RS03275	529	537	634	400	550	474	525	449	612	490	526	356	403	459	543	351	441	286	84.8395	83.4445	75.7159	97.4436	80.3425	85.3372	88.8961	95.0028	94.2653	64.4872	76.1766	69.1139	75.163	91.7745	74.5131	75.2903	67.4944	66.7615	499.578	460.601	0.116812	0.546796	0.998919	409.848	474.51	-0.211658	0.244204	0.594393	568.555	493.531	0.203315
SA_RS03280	277	267	411	375	448	420	254	215	224	305	232	282	307	219	397	335	356	218	41.4815	37.6968	53.8583	45.24	35.9228	38.0191	53.8106	32.4687	64.3539	56.4517	44.2749	61.5936	57.1679	37.797	56.1664	62.2934	49.9228	47.517	242.301	268.906	-0.149027	0.575543	0.998919	340.221	276.897	0.297087	0.286154	0.639465	330.589	287.866	0.199751
SA_RS03285	200	155	257	177	273	188	140	112	158	189	147	113	191	195	254	189	275	158	39.5597	27.444	44.2584	34.689	24.7171	44.7137	44.4434	30.2498	54.3834	35.1939	36.2383	45.8987	46.0135	31.6326	57.307	36.8297	26.4227	45.4881	160.351	170.258	-0.085922	0.81659	0.998919	186.123	175.466	0.0846954	0.786068	0.95261	214.37	182.427	0.232956
SA_RS03290	608	576	602	704	738	529	537	456	488	506	411	412	518	485	575	558	582	281	108.1	94.6222	107.893	115.873	90.4575	99.9649	93.5773	83.9818	110.662	125.825	87.2081	121.807	111.809	79.4985	109.018	93.1529	86.5955	72.7189	524.492	528.859	-0.0117265	0.954978	0.998919	591.119	544.884	0.117038	0.638576	0.891238	531.889	566.63	-0.0916784
SA_RS03295	6775	17597	8411	12800	12297	14023	6713	7418	6772	8044	7386	8660	7014	12231	9970	10665	14041	10918	1903.08	1868.79	2308.09	5592.72	2324.83	3982.84	2065.6	1841.22	3031.46	3614.33	2190.3	3678.11	2943.38	2257.1	4155.25	3901.27	2875.68	4463.84	12876.7	6552.11	0.97474	0.0104914	0.460182	10603	6746.55	0.65224	0.0280796	0.173521	8105.73	7014.63	0.208551
Novel00076	10	8	9	7	12	10	13	4	10	11	12	11	5	19	7	14	12	2	1.39759	1.80061	0.818636	1.26505	0.623732	3.07835	1.0997	1.35277	1.05898	0.983445	1.49024	2.40229	1.4291	1.82455	1.76691	1.3842	1.81739	0.406845	10.8365	8.70342	0.307391	0.724676	1	10.9595	8.96381	0.270112	0.723799	1	8.22922	9.32774	-0.189061
SA_RS03300	1001	1215	1404	1869	1638	1804	1268	1269	1050	1253	1043	1285	1042	1176	1208	1443	975	1078	198.825	249.604	242.462	273.054	281.225	270.786	243.812	201.868	259.724	373.178	241.252	351.899	277.236	225.38	204.029	354.888	301.727	311.654	1265.74	1053.04	0.265548	0.166733	0.998919	1527.26	1083.67	0.494847	0.0659157	0.295021	1165.62	1126.87	0.0486997
SA_RS03305	730	773	757	768	1173	721	382	412	191	307	324	291	1001	495	993	776	1500	501	131.765	68.3341	211.667	157.868	82.9721	103.578	119.461	33.3698	194.016	139.351	53.7155	171.971	180.416	63.6235	285.247	128.894	62.0936	131.624	580.132	690.334	-0.250554	0.616558	0.998919	636.473	711.165	-0.160211	0.785039	0.95261	632.765	738.965	-0.223857
Novel00077	21	12	13	11	8	15	26	16	9	4	5	6	11	9	17	10	14	8	3.75246	4.60433	2.30266	2.42614	3.18988	1.86433	2.03091	1.55662	3.28818	1.97588	0.692852	2.19388	1.21811	0.971989	2.63558	2.65464	1.26743	2.08068	12.7602	18.0638	-0.506245	0.398671	1	8.56299	18.6063	-1.13796	0.123275	1	12.6355	19.3607	-0.629715
SA_RS03310	15922	18868	11100	8241	17429	18190	10327	10147	7200	7174	8620	7059	17134	13153	14198	8270	16270	10441	6046.75	3886.82	7622.94	8107.5	4299.51	5790.71	3685.52	2646.67	5836.61	3146.12	2641	3856.08	5640.22	3561.44	6509.74	6841.87	3169.15	5771.44	14571.1	13991.6	0.0585677	0.880401	0.998919	7971.7	14417.8	-0.854912	0.0126854	0.100137	10524.4	14987.1	-0.509997
SA_RS03315	255	249	254	389	350	346	241	213	247	275	207	205	195	92	148	247	207	182	39.0492	36.5751	34.9822	43.1428	36.3922	16.3321	34.0061	36.611	24.5326	59.8815	40.8214	46.4393	45.6709	34.4855	33.396	52.4767	37.1109	40.566	190.427	218.664	-0.199236	0.639816	0.998919	301.369	225.294	0.419417	0.102077	0.376555	203.61	234.319	-0.201298
SA_RS03320	8	7	6	9	7	9	9	3	8	6	6	8	5	2	3	6	7	1	5.06364	5.64562	3.70751	5.01312	2.11861	1.46753	3.32028	4.90123	2.05544	5.72646	3.68135	4.66273	3.77546	4.1316	4.66791	5.642	5.98602	0.921278	4.12258	6.89644	-0.743138	0.422704	1	6.9749	7.10421	-0.0341535	0.964905	1	5.31002	7.39082	-0.473497
SA_RS03325	26	17	16	43	29	54	28	37	21	44	28	37	20	25	15	20	25	39	18.1509	19.3722	16.3567	13.428	28.8193	20.2324	9.76554	14.1901	11.3351	30.1762	29.7756	17.1424	17.2513	21.2656	18.3873	37.3368	30.5353	39.6285	27.3289	23.3664	0.224326	0.655061	0.998919	34.5509	24.0664	0.527127	0.250157	1	16.5459	25.0318	-0.600749
SA_RS03330	339	196	435	358	492	402	447	488	209	220	278	278	306	117	386	195	370	211	86.0582	112.459	91.0026	56.297	138.219	34.4319	96.5457	51.3548	106.069	91.358	54.1375	60.7775	106.428	76.777	98.9569	101.073	83.4282	77.9638	275.362	345.296	-0.326417	0.55767	0.998919	254.842	355.372	-0.479627	0.12511	0.423221	328.958	369.602	-0.168575
SA_RS03335	1366	776	1053	1045	964	857	1294	1300	521	562	585	544	990	469	980	658	784	593	80.9566	76.0032	68.7348	52.0355	85.961	32.2224	54.5608	29.887	62.8691	62.2571	32.2865	47.8788	48.6831	37.7183	48.9519	50.3038	38.1132	51.1534	875.895	1152.91	-0.396432	0.342119	0.998919	754.398	1187.97	-0.655339	0.0398526	0.216142	817.243	1235.63	-0.596645
SA_RS03340	63	47	53	47	47	46	47	33	20	21	15	13	52	16	66	38	54	16	21.0614	15.5718	20.3652	17.7779	12.3088	6.20082	15.4908	6.4717	23.8836	15.7948	6.80532	15.5972	13.3888	5.45546	19.0192	15.2308	5.13765	7.78545	32.9934	51.6099	-0.643319	0.204216	0.998919	35.9196	53.1978	-0.571381	0.246193	0.596087	45.1201	55.3188	-0.296685
SA_RS03345	144	67	88	113	68	73	147	103	41	42	29	44	91	48	79	62	50	41	59.4427	60.1381	44.0066	31.2931	47.4384	22.97	31.7592	16.3818	35.2999	46.8906	16.8062	31.4227	23.9191	13.0235	21.7449	29.8454	21.4716	24.6342	75.1242	119.984	-0.67596	0.0907941	0.998919	72.3798	123.632	-0.774051	0.102022	0.376555	66.4723	128.614	-0.954553
SA_RS03350	1306	783	597	747	531	586	1012	853	380	472	297	369	837	444	732	500	462	361	124.244	95.4136	93.2822	84.2815	90.5398	48.9666	49.6545	34.9913	75.3797	71.4373	43.527	58.4009	43.0455	30.7386	46.305	55.214	41.4988	49.9872	716.403	995.836	-0.475123	0.159312	0.998919	571.893	1026.87	-0.84476	0.00447695	0.0505851	552.529	1068.12	-0.951508
SA_RS03355	197	115	81	100	69	115	143	149	56	59	40	61	138	87	120	118	52	50	58.0864	41.7869	47.668	38.3657	49.0175	29.7379	20.8807	15.9823	38.3	29.6401	16.8633	42.7175	17.3363	12.8311	16.1534	33.5834	21.2625	21.4583	121.068	151.475	-0.322997	0.328164	0.998919	95.1863	156.196	-0.718809	0.103535	0.378805	83.7121	162.452	-0.959751
SA_RS03360	178	85	73	61	76	79	118	90	43	78	44	36	116	75	86	55	64	40	83.6629	54.9656	63.872	45.2031	47.1967	40.8655	29.9976	19.5625	43.7543	28.8213	35.5378	31.7389	30.4387	22.4988	31.6916	36.7754	20.0028	27.3647	86.3885	130.42	-0.594436	0.0517414	0.920777	64.0578	134.534	-1.07034	0.000842979	0.0138791	65.2313	139.928	-1.10412
SA_RS03365	532	303	217	309	228	303	337	295	135	197	117	152	321	200	249	212	185	136	172.979	108.594	122.272	111.471	107.019	75.3866	61.6868	42.4871	87.6376	100.998	62.0913	84.6317	63.1707	41.3867	63.3731	97.5758	58.4252	64.3633	275.216	375.984	-0.45012	0.1634	0.998919	239.107	387.947	-0.698812	0.0397622	0.216142	193.787	403.527	-1.05937
SA_RS03370	1577	1399	1426	1348	1972	1271	1974	2305	1902	2297	1879	2319	1049	961	1319	1022	1501	744	109.931	136.374	85.6648	110.342	179.273	77.6593	86.9076	128.333	99.5271	94.46	155.214	87.4689	117.137	142.498	110.235	87.7507	191.101	75.488	1606.81	1441.95	0.156108	0.70301	0.998919	1512.3	1484.81	0.0265572	0.938013	0.997386	1477.79	1544.69	-0.0641075
SA_RS15350	7	9	14	6	10	4	0	0	0	0	0	0	2	13	9	5	0	0	13.8459	0	4.63439	20.142	0	29.8091	24.2104	0	19.2697	11.9301	0	12.1425	16.8547	0	0	7.83612	0	0	7.67971	2.82734	1.43868	0.429488	1	3.83904	2.93539	0.379252	0.847788	1	7.26718	3.05444	1.25002
SA_RS03375	2	0	1	0	1	2	0	0	0	0	0	0	0	1	1	0	1	0	0.21578	0	0	0	0	0.125073	0.0943262	0	0.116786	0	0	0	0.091935	0	0.113667	0.213712	0	0	0.354752	0.605375	-0.713251	0.859991	1	0	0.631194	-1.78884	0.658102	1	0.646126	0.65762	-0.0438672
SA_RS03380	7328	6440	2827	627	3280	1309	6005	4400	7380	4657	5589	2714	7756	6415	3417	1106	3520	1057	1122.17	911.342	1391.39	1115.82	751.765	1138.81	378.486	1093.88	566.405	96.5186	691.293	207.943	428.002	931.109	567.894	198.532	491.312	235.595	5977.14	6769.68	-0.179601	0.550528	0.998919	2025.79	6973.07	-1.78321	0.00879875	0.0798469	4343.1	7249.31	-0.739108
Novel00078	46	25	57	26	40	26	28	23	19	26	23	21	49	49	30	31	30	6	7.85502	4.73853	9.80223	4.83021	4.38202	9.69993	8.50972	3.1404	5.54524	4.46307	4.30374	6.49931	5.82034	4.27279	5.39712	4.39725	4.2392	1.49128	33.7778	39.6938	-0.23136	0.674488	0.998919	28.0717	40.9084	-0.546343	0.270276	1	33.1633	42.5232	-0.353754
SA_RS03385	4662	3168	2046	450	1725	646	3634	2632	4639	3040	3397	1916	4457	2567	2191	764	1845	563	793.235	612.789	888.408	609.891	499.658	506.336	304.359	764.006	403.536	76.9686	501.403	159.602	250.103	628.81	330.733	108.863	385.39	139.43	2891.5	4081.74	-0.497286	0.0407664	0.832863	1351.6	4205.67	-1.63752	0.0125619	0.0998451	2823.48	4372.7	-0.63103
Novel00079	14	8	15	12	13	4	17	7	9	9	2	8	5	6	0	6	4	14	4.75849	5.72646	1.99091	3.07658	2.65458	2.36415	4.45742	2.96092	0	4.10009	2.96529	2.50385	3.76516	0.739546	1.43236	1.34654	3.21445	6.92608	7.25167	11.1158	-0.624753	0.406783	1	8.82118	11.4546	-0.380427	0.615264	1	7.16909	11.9223	-0.725922
SA_RS03390	5498	3730	2389	651	2620	1219	4499	3402	6033	4444	5027	3387	6146	4297	2873	987	2964	1510	1052.42	853.482	1378.21	807.845	726.563	953.522	399.806	1117.78	595.289	125.266	824.593	231.961	427.349	1046.85	597.74	231.102	766.431	420.705	3960.37	5192.99	-0.390878	0.166727	0.998919	1923.11	5348.44	-1.47556	0.0289969	0.176389	3601.39	5559.95	-0.626504
Novel00080	24	20	29	25	27	10	28	27	19	27	14	15	18	21	31	17	25	31	5.79315	6.69819	5.08997	5.46223	7.2715	5.87632	6.12001	4.43915	8.09981	6.06617	6.31757	5.03812	5.5535	3.67642	6.35763	2.39068	4.28026	10.8914	23.5096	22.0525	0.0893798	0.844119	1	22.6052	22.709	-0.00561512	0.990143	1	25.3876	23.6215	0.0963268
SA_RS03395	2166	1669	2269	1193	2657	1552	1901	1904	2767	2457	2591	1612	1961	1655	2249	1203	2736	1483	478.249	415.981	507.239	416.955	469.05	423.62	438.007	591.354	537.52	264.793	525.877	326.12	499.904	622.382	636.449	339.395	420.762	476.601	1807.79	1921.4	-0.0877868	0.640334	0.998919	1581.91	1979.43	-0.323207	0.324223	0.669655	2323.78	2058.28	0.175042
SA_RS03400	360	1372	171	936	803	4040	266	521	190	773	240	1630	305	2421	158	842	404	2867	68.0868	49.8584	67.5772	293.597	109.94	530.809	28.2753	34.7822	32.3465	177.954	141.717	195.519	129.412	49.3817	80.4996	756.763	364.438	789.234	1504.88	296.925	2.34155	4.58e-05	0.0117847	854.983	306.051	1.48218	2.69e-08	1.88e-06	165.248	318.242	-0.945483
SA_RS03405	443	305	517	264	492	428	478	424	621	677	568	551	491	403	560	333	440	470	82.4703	88.1897	107.082	64.2437	88.0677	86.9725	84.1464	111.899	112.847	49.4048	122.17	76.1122	78.0474	115.037	86.2976	78.9143	121.261	127.353	392.07	451.626	-0.203609	0.44118	0.998919	416.062	464.888	-0.159509	0.686924	0.913094	543.438	483.344	0.169077
SA_RS03410	2444	2945	2613	2231	3365	3756	2380	2486	2700	3146	2787	3416	2318	2476	2263	2126	2682	2960	437.814	422.534	486.454	596.912	496.874	514.188	409.241	468.16	438.816	401.753	546.299	467.592	513.656	543.149	506.173	666.395	723.405	771.788	2733.22	2275.91	0.26429	0.144955	0.998919	2475.39	2343.9	0.0788766	0.694713	0.917363	2407.72	2437.25	-0.0174879
Novel00081	5	1	2	3	6	7	1	4	2	4	3	0	7	2	3	0	6	0	3.43997	0.681838	5.64187	0.778434	3.07045	1.59514	1.203	1.33186	2.23417	2.0748	2.66765	0	3.51751	2.24543	4.34899	4.76981	0	0	2.41959	4.29369	-0.815132	0.529494	1	2.14635	4.42681	-1.00553	0.508795	1	2.27307	4.59857	-1.01544
Novel00082	2	2	2	2	3	0	2	1	1	0	7	1	0	4	1	1	1	6	2.04913	2.0308	0	2.3185	1.14313	4.75098	1.79152	0.991706	1.10905	2.05988	0	1.25793	2.61915	7.80248	1.07942	0	1.2112	8.94766	2.44307	1.20618	0.985999	0.542674	1	1.0201	1.2454	-0.314274	0.889025	1	1.24909	1.29727	-0.0721286
SA_RS03415	2360	2237	2651	2207	3382	2761	2489	2432	2688	2409	2257	2157	2155	1799	1797	1972	2141	1994	413.406	432.101	442.234	443.371	475.319	365.325	406	455.76	340.74	388.632	409.058	424.119	504.821	430.121	395.124	479.015	446.674	508.403	2233.23	2225.48	0.00508877	0.979359	0.998919	2186.71	2291.67	-0.0677896	0.614908	0.878491	2249.24	2383.14	-0.0832223
SA_RS03420	1111	1095	1141	1447	1620	1751	828	1007	842	1141	950	1221	1157	1146	1312	1269	1519	1118	143.318	105.855	174.847	159.822	144.935	171.378	128.684	105.133	183.202	187.64	142.677	200.985	178.074	133.323	206.441	223.713	186.199	209.916	1124.51	994.902	0.176977	0.523009	0.998919	1292.82	1025.02	0.334912	0.263818	0.613398	1061.23	1065.6	-0.00596845
SA_RS03425	1104	1137	1117	1420	1494	1543	867	878	856	1139	969	1108	967	1037	1162	1180	1161	945	148.047	115.225	151.914	172.516	131.366	161.21	130.959	111.108	168.673	191.421	148.06	194.28	170.719	141.367	164.027	204.934	175.649	184.451	1056	937.189	0.172385	0.470358	0.998919	1249.05	965.797	0.370959	0.12715	0.427232	1005.27	1004.26	0.00132245
SA_RS03430	383	434	477	541	533	645	283	377	394	453	427	433	366	500	468	473	568	399	136.704	100.107	153.039	175.271	150.135	206.888	148.851	136.12	180.816	194.111	156.734	207.281	162.11	165.808	213.591	228.013	182.703	207.288	454.366	330.604	0.459333	0.111332	0.998919	490.715	340.679	0.526596	0.0599407	0.278886	428.146	354.201	0.273786
SA_RS03435	1977	1339	2247	1944	2079	2169	2128	1557	2397	2429	1843	2311	1393	1161	1274	1450	1405	1738	217.249	231.749	179.325	166.482	190.896	147.899	215.876	254.953	151.541	214.742	258.739	195.629	194.672	220.328	162.659	236.063	300.21	277.983	1401.27	1731.16	-0.305135	0.180916	0.998919	1906.52	1783.25	0.0964744	0.658006	0.898522	1854.92	1854.95	3.82e-05
SA_RS03440	6214	6372	6117	3600	6256	4293	5762	5320	4908	4641	5149	4153	6489	6396	6990	3312	5775	2738	512.133	470.631	626.512	594.188	489.193	611.087	440.759	391.524	623.589	298.253	370.772	335.134	439.347	461.667	501.436	350.421	404.621	328.445	6262.13	5910.64	0.0833935	0.711489	0.998919	3817.52	6086.82	-0.672982	0.00130219	0.0193648	5796.9	6328.41	-0.12659
sRNA00014	3	7	1	0	1	2	2	2	0	3	1	6	0	0	1	0	2	0	3.41796	2.25825	0	9.02361	2.54233	0	0.996085	0	1.23326	0	3.31322	0	0.970833	1.23948	2.40064	2.2568	8.08113	0	3.07077	1.50887	1.01092	0.603238	1	0.9002	1.56099	-0.774961	0.782789	1	0.646126	1.62608	-1.35712
sRNA00015	0	1	0	0	0	4	3	6	0	1	1	3	0	3	0	0	4	0	0	5.88085	0	2.238	13.2413	6.87903	0	0	0	0	1.91737	0	0	2.15187	8.33556	7.83612	7.01487	0	3.45895	0.901206	1.91225	0.32175	1	0.300067	0.921305	-1.37412	0.731199	1	0	0.959474	-2.45776
SA_RS03445	2556	2820	3267	1536	2422	1411	2934	2565	3502	2408	2907	1618	2351	2260	2541	1299	2172	886	295.945	336.672	318.891	369.433	331.356	303.348	330.712	392.472	318.467	178.777	270.265	184.661	238.959	366.176	264.949	161.806	221.465	149.314	2641.03	2487.92	0.0861887	0.631404	0.998919	1712.75	2561.36	-0.580355	0.0175361	0.126711	2947.2	2663.68	0.14597
SA_RS03450	1	3	8	0	4	0	2	1	5	2	6	0	4	0	4	3	1	0	1.53134	3.03528	7.17583	5.19793	1.70856	0	10.7106	7.41114	6.63044	0	2.96883	5.6404	5.21953	9.9958	1.61333	0	0	0	1.36495	2.32055	-0.744715	0.660197	1	1.76826	2.38221	-0.444991	0.791754	1	5.3089	2.474	1.13281
SA_RS03455	444	416	527	451	532	470	461	469	504	419	369	378	434	494	401	326	449	382	75.818	78.0165	86.8198	80.3747	89.355	97.7911	78.6776	83.3033	74.1214	77.4171	69.3564	68.3475	77.4106	68.5504	80.777	79.4887	76.3056	94.9447	477.594	426.629	0.163132	0.425602	0.998919	394.892	439.286	-0.152851	0.394491	0.73366	453.214	456.782	-0.0102528
SA_RS03460	867	852	1426	967	1461	1036	776	696	1144	1190	1181	973	808	891	1345	995	1250	823	154.729	137.249	168.929	172.04	138.586	184.337	222.496	197.615	259.827	173.48	205.865	218.018	222.178	229.296	235.025	183.118	205.277	213.782	844.757	781.787	0.111957	0.620177	0.998919	1049.46	805.321	0.381981	0.0615037	0.282966	1250.12	837.381	0.578156
SA_RS03465	380	373	630	371	596	257	384	245	468	440	448	330	322	285	466	328	482	177	53.8484	53.9283	53.4546	59.8047	38.7358	46.8185	78.0514	64.1915	71.4801	52.8487	60.4401	57.0662	71.9672	69.0655	71.9595	36.0695	55.2813	36.5074	312.117	344.449	-0.142168	0.578523	0.998919	376.743	354.773	0.0865046	0.611567	0.876496	494.996	368.956	0.424134
SA_RS03470	505	558	836	496	856	543	569	388	968	745	730	392	553	410	593	477	722	264	70.7173	78.9665	90.7192	88.4108	60.621	66.5582	102.351	131.206	89.8874	69.8211	101.129	82.0104	102.143	111.212	106.518	75.3099	64.8927	53.8092	468.473	519.694	-0.149239	0.567205	0.998919	565.7	534.914	0.0813596	0.737693	0.938919	756.272	556.17	0.444032
SA_RS03475	380	445	506	865	1024	903	176	241	286	477	387	574	439	681	527	845	1119	485	55.849	25.6354	75.585	73.9994	39.5189	116.028	65.0179	40.6855	83.8401	127.796	67.9569	152.477	128.242	61.8781	173.266	131.443	99.7284	103.751	475.773	323.414	0.557269	0.323144	0.998919	744.941	333.379	1.16021	0.0248821	0.160527	423.8	346.47	0.290965
SA_RS03480	357	396	491	695	887	785	143	180	227	322	323	381	362	640	467	663	883	463	86.9096	34.501	103.24	109.077	48.891	180.619	104.504	53.4894	123.063	170.081	75.9869	198.166	184.002	85.5453	226.471	189.272	109.648	164.058	423.645	279.26	0.601537	0.327806	0.998919	573.953	288.027	0.994842	0.0742139	0.316198	379.66	299.371	0.343079
SA_RS03485	62	78	89	104	159	139	29	19	54	62	45	41	72	117	105	90	215	81	24.3243	11.2757	33.0918	34.6242	8.31685	53.213	30.5274	20.5062	44.5911	41.016	23.5789	43.3518	53.1551	19.2068	88.8667	54.0109	19.0155	46.2542	74.5984	52.9853	0.494761	0.510039	0.998919	86.4454	54.6164	0.663835	0.217693	0.569559	80.0745	56.7608	0.497807
SA_RS03490	6987	12081	6362	8469	21516	21838	5030	5526	5604	7357	6658	10789	6169	7100	5637	6526	16026	15662	1998.1	1425.57	2066.71	3909	1763.17	2353.79	1590.64	1551.2	1744.95	2434.61	2039.44	2291.34	5243.08	2071.4	4828.4	6185.25	3647.39	6519.15	8528.49	5811.35	0.553434	0.150942	0.998919	7419.44	5989.78	0.308834	0.199838	0.54343	5604.3	6228.03	-0.152219
Novel00083	4	2	2	8	4	9	8	5	4	7	9	9	6	7	3	3	6	1	0.659328	1.30686	1.1586	0.373	0.919535	1.33759	0.288219	0.638181	0.53527	1.32557	1.11847	0.607126	0.561825	1.61391	1.04194	1.46927	1.75372	0.239916	4.87653	5.73955	-0.236315	0.802975	1	5.79148	5.89782	-0.0120731	0.989095	1	2.89818	6.13214	-1.08947
SA_RS03495	1451	1504	2998	2352	3735	3304	3052	2182	4315	3772	3331	2787	1152	926	1026	1613	2069	2176	193.487	403.334	179.96	226.918	324.635	143.146	349.516	556.939	148.095	315.277	487.572	264.079	424.399	483.229	290.668	436.357	439.336	422.339	1588.09	1764.14	-0.151732	0.753722	0.998919	2501.64	1813.5	0.464085	0.289437	0.642312	2584.27	1886.8	0.453807
Novel00084	0	0	2	0	0	2	4	2	1	1	0	1	0	0	1	0	0	0	0	5.64562	0	0	3.17791	0	2.49021	1.37847	1.54158	0	1.38051	0	0	0	0	2.821	1.68357	0	0.684603	1.20161	-0.81605	0.830897	1	0.300067	1.22841	-1.78708	0.653177	1	1.24909	1.2793	-0.0501321
SA_RS03500	496	400	844	902	925	936	602	433	804	793	639	730	359	227	394	568	529	459	67.6607	81.3856	57.3706	61.7379	65.9021	35.8975	100.658	106.158	58.1783	123.689	104.86	95.1304	107.522	94.8309	76.0261	126.459	117.721	91.135	365.098	458.156	-0.327687	0.342726	0.998919	743.573	471.766	0.656061	0.0071801	0.0698318	636.549	490.746	0.375442
SA_RS03510	266	258	342	263	381	303	331	301	422	386	335	252	210	214	272	244	311	197	88.3039	108.899	81.669	96.9069	111.486	82.3559	99.2602	135.598	97.741	87.7657	124.213	99.4498	107.776	120.987	108.77	99.6228	98.8949	95.188	266.897	254.343	0.068947	0.794466	0.998919	293.773	261.851	0.165634	0.526127	0.821925	327.972	272.366	0.267465
SA_RS03515	1363	1265	1369	1599	2323	2230	1071	1307	1293	1918	1571	2543	1276	1247	1921	1473	1978	1721	382.863	298.149	419.892	402.045	409.619	406.066	336.203	351.551	584.096	451.509	522.251	508.003	556.027	480.084	585.363	620.398	844.441	703.633	1320.98	1186.33	0.155361	0.48365	0.998919	1653.34	1222.38	0.435897	0.0492888	0.248058	1485.03	1270.97	0.224429
Novel00085	254	184	270	221	325	296	189	201	230	298	263	357	240	160	346	297	238	286	103.353	76.2158	114.403	84.7114	91.2515	75.4728	96.0511	90.5853	152.396	90.3963	117.54	148.375	112.686	116.423	102.027	119.288	171.724	169.384	188.285	218.682	-0.214675	0.440937	0.998919	274.759	225.349	0.285439	0.380637	0.723305	273.376	234.297	0.222098
SA_RS03520	546	428	544	590	635	519	438	446	452	485	440	633	516	336	660	531	597	429	84.1542	66.9042	93.1693	74.6387	76.6964	60.0352	73.305	67.4317	110.113	91.4127	72.4617	100.483	83.3982	73.7786	96.9415	79.2262	115.335	96.2406	417.76	479.644	-0.19864	0.432787	0.998919	538.353	494.188	0.123206	0.640231	0.891542	534.029	513.828	0.0553237
SA_RS03525	162	145	146	152	213	181	164	116	210	182	204	167	169	159	173	162	206	114	34.1796	34.2919	41.7713	34.6144	27.3065	38.8894	26.9312	42.8858	39.51	32.2379	37.2226	41.9645	38.294	46.8248	45.79	37.8223	41.6527	35.0086	145.54	158.172	-0.119246	0.666893	0.998919	165.626	162.856	0.0236179	0.92493	0.995311	169.575	169.327	0.0017065
SA_RS03530	736	805	853	1015	1099	785	637	512	614	647	579	559	724	691	777	782	869	498	100.689	86.3655	116.033	124.606	78.1504	109.589	102.025	81.3047	115.063	139.586	85.801	131.349	128.115	86.1742	125.25	106.363	90.4049	99.1635	694.802	670.621	0.0513764	0.85718	0.998919	818.726	690.79	0.245034	0.409531	0.743224	716.018	718.235	-0.00437711
SA_RS03535	543	416	807	932	758	735	489	400	476	394	392	316	415	363	524	704	413	326	101.485	90.5744	90.8632	87.9692	83.4098	78.6484	131.864	86.1092	106.009	175.1	71.3806	161.543	120.717	79.7041	81.3209	136.052	69.8173	88.6821	407.502	458.275	-0.169546	0.355366	0.998919	686.263	472.23	0.538839	0.185426	0.520498	569.53	491.138	0.213852
SA_RS03540	915	865	1459	1824	1320	1286	1153	910	965	970	846	652	787	530	818	1444	810	659	68.9469	86.1031	69.4717	73.7474	76.5053	46.297	96.1169	70.3823	66.7201	138.162	70.8514	133.591	84.7553	69.3518	64.3029	95.9738	58.0787	72.2765	794.375	902.128	-0.183508	0.540946	0.998919	1428.54	928.622	0.621064	0.0728834	0.311682	1016.3	965.834	0.0736595
SA_RS03545	2358	2085	3745	2253	3007	2301	3146	2811	3423	1955	2555	1242	1902	1496	2468	1731	2156	1014	543.389	718.491	513.472	543.638	722.744	399.652	754.518	763.513	615.633	521.914	436.714	489.756	590.472	640.548	523.441	525.172	338.348	340.113	2203.66	2332.61	-0.0820778	0.802404	0.998919	1971.15	2400.94	-0.284769	0.210824	0.558371	3035.36	2497.39	0.281411
SA_RS03550	2940	2215	4213	2298	3138	1991	4005	3001	5196	2536	3264	1478	2100	1918	2361	1698	2264	1514	415.377	560.781	347.579	354.083	473.061	314.142	520.4	710.569	361.078	326.374	347.318	294.543	377.787	501.694	336.995	278.602	246.857	311.343	2462.71	2836.97	-0.204167	0.516224	0.998919	2146.83	2920.32	-0.443955	0.0852984	0.341277	3687.36	3038.01	0.279454
Novel00086	10	9	15	8	24	10	8	17	9	15	9	10	19	1	3	6	9	11	3.9125	3.10199	8.70858	3.98413	7.42095	0.453562	5.13093	3.40831	1.27053	3.14641	5.6889	2.88218	8.00137	3.83081	3.70978	3.875	4.62519	6.26418	9.24181	12.1611	-0.388372	0.707662	1	9.36014	12.5118	-0.400842	0.607809	1	8.23624	12.998	-0.637593
SA_RS03555	9505	12096	7717	1937	8338	1804	5406	5972	4085	3525	3273	2042	9363	5198	3152	1575	4737	1112	1696.31	956.147	1957.52	2442.48	1189.13	1075.4	1204.07	705.646	608.903	347.499	609.81	345.103	1267.98	635.466	890.651	318.865	430.808	288.852	8011.53	7817.99	0.0353014	0.939081	0.998919	2281.85	8059.68	-1.82038	6.02e-06	0.000203952	4639.08	8378.4	-0.852767
Novel00087	386	372	460	346	529	371	407	377	526	670	608	610	392	444	560	356	437	217	315.932	330.139	375.865	344.497	344.274	421.281	329.166	416.71	496.14	284.677	531.575	357.744	368.945	541.382	376.825	300.745	590.216	258.514	413.365	377.972	0.129528	0.556451	0.998919	448.777	389.147	0.206426	0.509829	0.811012	497.192	404.632	0.296704
Novel00088	434	359	488	485	626	377	490	552	723	887	735	893	446	479	668	414	566	255	117.954	131.982	142.003	110.397	167.386	150.919	115.956	190.198	196.522	132.506	233.685	138.147	144.977	217.323	162.066	101.481	286.913	100.875	481.253	436.565	0.140812	0.602575	0.998919	580.31	449.393	0.369658	0.237155	0.588719	605.314	467.285	0.373002
SA_RS03560	348	402	480	420	742	583	571	565	636	808	678	697	377	474	566	435	532	253	76.8378	124.948	97.5162	100.429	139.188	121.327	92.6591	135.924	135.276	93.2214	172.938	117.924	139.604	162.862	123.754	127.492	181.93	81.3081	498.587	410.422	0.280625	0.358255	0.998919	544.284	422.073	0.367038	0.294249	0.645034	539.515	438.943	0.297047
SA_RS03565	327	212	450	302	547	295	722	459	777	881	612	592	276	197	438	240	377	215	21.6502	47.3749	21.4074	15.8814	33.9066	15.1204	26.0483	49.7942	31.3905	20.0998	56.5424	19.5093	30.8604	44.0819	26.2971	19.3444	46.3353	20.7191	299.269	413.646	-0.467161	0.371178	0.998919	453.048	425.144	0.0919748	0.872472	0.982457	529.341	442.316	0.258705
SA_RS03570	17	25	30	13	32	37	9	11	15	29	26	17	22	23	32	8	31	7	6.72515	3.52851	10.1957	11.19	4.85515	10.5478	10.3759	5.74363	13.7029	5.16972	11.1208	3.88561	10.787	11.1897	12.9201	14.4968	7.95018	4.03059	20.4466	15.6431	0.393277	0.558465	1	15.9166	16.1173	-0.00311412	0.996679	1	24.7835	16.7487	0.569789
SA_RS03575	3169	2911	3644	2747	3671	2787	3104	3126	3732	3169	3469	2944	2597	3114	3226	2535	3735	2524	629.446	611.018	604.293	654.207	692.759	717.031	632.799	717.497	693.602	548.486	610.157	618.202	621.327	749.609	781.59	548.266	691.273	729.698	3167.04	2811.69	0.171649	0.249527	0.998919	2804.27	2896.35	-0.046777	0.744476	0.939585	3372.24	3012.21	0.162762
sRNA00016	1	0	0	0	3	0	1	2	1	1	0	0	0	0	0	0	0	8	2.63731	2.61371	0	0	5.88503	0	0	2.55273	0	0	2.55649	0	6.7419	0	0	0	0	30.7093	0.684603	0.60309	0.16857	0.956497	1	0.300067	0.622699	-0.813794	0.814334	1	0.312552	0.648635	-0.938001
SA_RS03580	1139	1053	1241	1140	1181	745	1255	1214	1396	1274	1225	1086	789	788	931	750	952	490	342.216	373.695	277.711	357.966	406.961	274.465	325.987	405.98	302.786	344.312	371.048	276.665	302.361	400.412	301.346	221.693	385.729	214.285	1054.05	1001.28	0.073922	0.784029	0.998919	1033.83	1031.37	0.00358022	0.987734	0.998246	1127.89	1072.86	0.0719904
SA_RS03585	0	0	0	1	1	0	2	3	3	0	2	0	2	1	1	0	0	0	0	2.41266	2.85193	0	4.07425	1.41108	0	3.53454	1.31759	1.2236	0	0	1.03722	2.64846	0	0	0	0	1.38166	1.30933	0.0885697	0.966805	1	0.315361	1.34041	-1.90119	0.526544	1	1.29337	1.39242	-0.10347
SA_RS03590	792	548	791	878	1074	932	674	690	673	801	676	1171	723	755	928	811	972	596	174.872	147.486	187.014	136.903	169.981	193.253	152.694	143.831	221.796	194.877	171.44	219.853	202.069	162.381	226.107	203.812	305.652	191.54	690.829	698.332	-0.0154436	0.951137	0.998919	833.023	719.463	0.211155	0.339181	0.684599	770.167	748.105	0.041625
SA_RS03595	1505	1432	1508	1368	1895	1564	1006	969	1026	1041	976	1045	1393	1433	1576	1172	1682	965	247.214	163.768	268.057	266.144	177.589	272.876	216.565	163.127	280.222	225.888	165.756	236.363	265.244	174.414	291.081	254.443	202.921	230.718	1328.19	1251.24	0.0862328	0.791836	0.998919	1200.13	1289.72	-0.103934	0.736239	0.938623	1319.23	1340.91	-0.0235358
SA_RS03600	922	574	894	544	857	422	827	656	826	654	624	407	624	518	573	401	636	306	107.54	95.5963	85.2637	75.751	85.369	70.041	91.165	93.2529	72.3443	63.7837	73.9436	57.4249	85.1765	79.1805	78.1536	48.7495	56.1189	51.9492	603.977	748.571	-0.309912	0.14969	0.998919	523.939	771.53	-0.55784	0.00926997	0.081867	721.619	802.522	-0.15312
SA_RS03605	18	20	32	15	43	15	43	30	47	21	28	32	26	29	25	21	53	20	5.24226	12.4111	8.87073	6.59042	9.7482	9.79101	8.14794	13.2491	7.88127	4.39146	5.92856	7.50899	10.6712	8.87153	16.262	4.32669	11.0172	8.47802	27.3745	27.5765	-0.0113247	0.983024	0.998919	19.2087	28.3268	-0.567472	0.320528	1	32.8759	29.457	0.158523
SA_RS03610	628	447	699	462	749	706	316	347	377	444	352	464	542	535	658	408	601	459	129.618	64.6382	131.052	104.388	79.9084	128.01	126.135	75.3165	147.008	95.856	88.8326	103.391	131.731	79.0393	130.687	144.321	113.214	137.891	460.945	477.026	-0.0492436	0.900951	0.998919	437.791	492.041	-0.168406	0.639458	0.891238	554.89	511.558	0.117394
SA_RS03615	26	17	24	32	27	27	5	19	16	10	13	10	42	29	20	13	27	12	8.33961	1.58942	15.782	6.16962	6.79959	10.7833	6.73031	4.96746	6.94404	10.3179	3.10925	5.11955	7.37964	4.53638	9.12406	8.57737	3.79182	5.60237	22.5865	24.251	-0.0979483	0.908022	1	18.1541	24.9914	-0.456408	0.629127	1	19.085	25.9563	-0.439013
SA_RS03620	2063	1235	1670	1800	1584	2113	1590	1544	1557	1510	1344	1475	1301	1286	1354	1548	1299	2311	741.924	566.7	548.122	502.532	619.533	536.147	525.083	541.99	527.095	650.734	526.405	683.513	485.417	525.84	492.177	752.623	627.087	1209.7	1405.71	1562.98	-0.153122	0.52316	0.998919	1623.5	1611.77	0.0101459	0.967247	0.998246	1453.27	1676.53	-0.206306
Novel00089	19	7	14	7	16	8	6	7	6	8	3	16	8	21	7	11	7	11	4.00871	1.25458	1.97734	1.67104	1.64781	5.13634	2.58244	1.22531	1.59867	1.48464	1.63616	2.84944	2.87654	0.6886	1.55597	1.6717	3.99068	3.37802	12.2321	10.3876	0.231279	0.788067	1	8.89118	10.7438	-0.286037	0.727104	1	8.43105	11.1774	-0.402683
SA_RS03625	2216	1261	1974	1463	2099	1106	1242	1328	1252	1531	1353	1103	3358	1321	2389	1525	2151	940	1051.97	584.321	1867.47	677.308	703.378	726.976	819.28	575.282	1227.61	698.151	704.519	888.832	849.075	698.757	1075.79	520.005	618.992	649.501	1353.06	2233.47	-0.722937	0.116212	0.998919	1514.57	2300.09	-0.602735	0.191644	0.5303	1814.39	2389.76	-0.397361
SA_RS03630	214	151	225	120	186	108	183	140	195	162	163	125	251	158	177	122	239	123	56.1267	47.5667	77.1203	44.8094	40.9676	48.0392	51.5928	49.5031	50.2503	31.6379	41.1864	39.2854	41.5688	46.509	66.0397	28.0542	38.7562	46.9546	155.446	208.669	-0.423346	0.158741	0.998919	133.958	214.876	-0.680764	0.0276396	0.171723	189.252	223.366	-0.237266
SA_RS03635	1160	1271	1025	1133	1059	1067	668	845	434	600	585	550	1050	971	1123	808	1117	617	291.36	166.282	308.959	361.206	236.802	282.732	225.085	105.513	305.325	286.071	146.085	249.172	226.656	159.854	295.582	265.433	163.309	225.567	1066.97	923.763	0.208134	0.555321	0.998919	851.959	952.495	-0.160963	0.690053	0.914364	832.787	990.266	-0.249936
SA_RS03640	1240	946	995	1162	1049	794	613	932	362	523	496	526	954	710	1011	890	898	474	384.737	188.495	346.761	332.101	322.638	255.378	269.909	108.716	339.55	362.426	157.3	339.038	277.343	167.424	293.542	243.995	192.932	214.062	893.373	897.447	-0.00639753	0.985746	0.998919	869.928	925.994	-0.0902476	0.845188	0.974917	761.731	962.848	-0.338099
Novel00090	17	10	2	9	7	9	34	20	27	14	17	12	4	7	9	6	9	0	3.50877	6.95475	0.967177	2.3353	4.60567	1.67489	0.3609	5.39402	2.01075	1.86732	2.80103	1.52045	1.23113	3.81724	1.95704	1.83978	2.92794	0	12.7381	16.7764	-0.402468	0.651668	1	9.37543	17.259	-0.880722	0.323451	1	12.2212	17.9693	-0.561208
SA_RS03645	7492	7352	6658	8488	9315	8392	3712	5814	2825	3898	4129	4664	8827	7428	9207	7632	12182	5570	1559.9	765.955	2153.04	1731.97	1350.61	1792.89	1211.98	569.325	2075.04	1776.54	786.728	1950.98	1652.65	935.273	2672.2	1730.54	1147.98	1688	7131.4	6509.91	0.131583	0.760776	0.998919	6818.15	6709.53	0.023162	0.964563	0.998246	6091.59	6972.98	-0.194964
SA_RS03650	2730	2791	3003	3042	4657	6009	1660	1616	1988	2367	1889	1764	2245	2295	1858	2704	3360	4386	443.827	267.458	427.57	513.391	293.123	432.531	426.833	312.831	326.969	497.143	373.021	539.727	645.144	334.101	575.496	967.546	339.02	1037.86	2318.72	2120.33	0.129091	0.712721	0.998919	2722.46	2186.54	0.316224	0.317194	0.664666	2154.37	2273.54	-0.0775244
Novel00091	0	4	1	2	1	1	15	13	6	3	4	5	3	7	2	2	3	10	0	4.65298	1.10003	1.41658	4.53988	2.53995	0.27365	1.81776	0.677616	0.629281	0.910224	0.768581	0.266712	1.36207	0.989275	0.31	1.85007	4.55577	8.29671	5.56882	0.57054	0.677963	1	2.30967	5.69584	-1.30638	0.414624	1	2.87715	5.92652	-1.04804
SA_RS03655	1374	1380	2087	2826	3101	2125	924	708	1249	1521	1081	1237	1122	911	1512	1830	2219	1399	119.901	79.9104	114.701	136.255	68.9327	92.1588	159.224	105.497	142.823	247.901	128.661	196.066	230.588	102.625	204.007	183.659	127.609	177.693	1035.94	1090.95	-0.0745406	0.835715	0.998919	2060.17	1124.79	0.873126	0.0130865	0.101907	1534.3	1169.61	0.391702
SA_RS03660	1462	1546	2321	2764	3263	2054	935	900	1230	1365	1181	1067	1259	979	1815	1886	2418	1327	124.379	78.8329	125.477	148.815	85.4278	96.553	172.634	101.286	167.142	236.379	112.568	196.996	236.546	109.306	216.725	173.069	107.31	164.319	1182.38	1169.42	0.0160297	0.963656	0.998919	2015.61	1205.69	0.741369	0.0565652	0.26883	1704.1	1253.62	0.443004
SA_RS03665	12782	13458	12169	10979	12866	11432	17770	16282	16109	18881	12837	15785	11900	10972	8644	7919	8838	8554	4099.88	5648.8	4471.56	4884.16	5826.89	4079.82	3412.55	5001.31	3001.21	3540.02	5870.58	3118.59	3516.54	4479.5	2986.61	3631.72	5985.39	3993.55	14053.3	13422.8	0.066213	0.80115	0.998919	12211.4	13812.1	-0.177677	0.587572	0.865401	11643.7	14365.1	-0.303014
SA_RS03670	524	617	639	467	613	414	518	547	498	484	537	428	411	493	547	389	511	369	80.502	78.8681	73.9703	107.25	93.7605	87.8022	85.8277	74.0538	90.9647	72.1213	72.0783	73.3738	80.2482	89.752	82.7082	62.9932	77.7311	82.5125	572.455	459.819	0.3159	0.0966835	0.998919	443.973	473.687	-0.0942507	0.556935	0.842346	535.799	492.66	0.120461
SA_RS03675	1265	1142	1633	1228	1532	1429	1139	1130	1408	1344	1236	1120	1088	910	1503	1016	1419	859	198.19	176.853	199.692	202.439	197.527	165.278	223.681	213.519	254.894	193.402	204.115	195.434	204.526	210.671	234.221	221.739	207.436	195.886	1098.91	1110.5	-0.01494	0.937927	0.998919	1186.16	1144.08	0.0523162	0.729896	0.935655	1448.95	1189.73	0.284272
SA_RS03680	96	173	204	174	187	193	93	111	130	89	104	101	129	126	247	153	114	82	47.4716	45.5766	74.7295	96.7934	61.241	72.2298	88.195	62.2227	132.212	86.4934	42.6615	92.8903	78.7959	55.9487	59.3909	94.5232	59.0418	59.0194	141.667	102.695	0.466772	0.202765	0.998919	141.153	105.698	0.41705	0.35146	0.698375	187.737	109.863	0.773597
SA_RS03685	433	500	545	280	477	286	467	485	465	361	419	291	563	532	739	281	471	165	39.6819	42.4148	60.4439	51.8455	49.591	56.5196	43.6669	41.2477	73.3092	25.7949	32.0697	31.6174	37.2496	41.7746	45.4755	25.959	31.5263	22.0093	525.185	470.802	0.158489	0.554931	0.998919	306.039	484.497	-0.662391	0.0153151	0.114243	566.485	503.637	0.169502
SA_RS03690	1112	1105	1242	935	1173	722	757	795	762	600	683	485	1181	1083	1416	843	1228	437	115.259	77.7608	143.403	129.589	91.9375	130.131	112.549	76.448	158.87	97.4207	60.2842	107.278	103.601	77.0164	134.097	74.118	59.4273	65.9277	1033	982.379	0.0727376	0.828537	0.998919	803.145	1012.25	-0.333993	0.372565	0.715636	1102.55	1052.25	0.0673557
SA_RS03695	188	208	217	386	741	695	197	241	280	363	318	517	168	106	169	283	446	392	93.9438	97.5602	98.3466	117.601	134.364	61.4044	94.8028	135.429	91.4128	193.896	175.833	173.625	315.521	172.875	234.8	343.964	305.405	285.111	191.002	175.601	0.121737	0.747629	0.998919	340.847	180.833	0.914904	9.35e-07	4.14e-05	210.649	188.054	0.164313
SA_RS03700	315	343	497	627	1630	1469	412	415	525	691	629	857	334	312	349	518	769	569	72.5901	94.0936	90.1681	89.433	106.702	83.3498	100.132	117.103	87.0567	145.246	154.358	146.559	320.077	157.693	186.7	335.279	233.466	190.852	369.66	337.436	0.131932	0.590102	0.998919	606.774	347.216	0.805598	3.28e-05	0.00093396	432.568	361.055	0.261373
SA_RS03705	315	319	316	175	319	320	284	267	294	366	320	355	405	446	345	220	350	299	106.054	94.7609	159.739	121.519	100.296	174.074	93.015	95.8087	125.731	59.2276	119.448	90.9397	91.5177	117.208	124.147	106.705	141.292	146.522	358.355	324.138	0.145403	0.692693	0.998919	250.675	333.687	-0.411836	0.289108	0.642312	306.382	346.841	-0.178673
SA_RS03710	461	573	561	473	984	869	494	548	452	668	517	701	509	671	528	427	909	694	56.2581	59.7458	72.7683	79.1181	74.6143	94.9271	59.8547	53.3907	69.7474	58.0252	79.0213	63.9777	102.324	68.6387	116.869	105.032	101.13	123.271	620.945	468.258	0.407668	0.0839999	0.998919	515.873	482.018	0.0988522	0.673755	0.903962	492.012	501.155	-0.0264915
SA_RS03715	752	497	711	193	676	229	584	411	522	387	418	340	713	345	419	262	480	197	236.415	181.956	262.595	176.787	144.164	125.736	195.424	158.844	142.587	60.9938	117.937	101.129	181.094	142.964	158.983	71.3035	126.361	90.1449	432.493	655.646	-0.599757	0.0279629	0.73091	279.007	675.569	-1.27578	0.0002263	0.00478551	518.678	702.405	-0.436553
SA_RS03720	91	114	141	103	190	114	135	124	162	174	157	135	101	140	146	110	159	91	26.8318	39.4492	34.8875	38.0321	40.7931	47.8541	36.3478	46.2344	46.5984	30.5293	49.7326	39.8214	47.7377	50.3619	49.3921	33.2913	47.0563	39.0542	130.971	103.879	0.334294	0.264189	0.998919	127.525	106.852	0.255595	0.443816	0.765143	143.516	111.113	0.367867
SA_RS03725	804	1034	626	632	854	405	698	485	639	434	646	266	897	636	795	290	699	263	149.675	128.779	195.626	217.797	100.738	137.257	101.887	115.143	160.203	118.272	78.319	66.2839	135.472	130.834	137.095	74.6736	58.5398	71.2636	744.11	770.816	-0.0506172	0.895015	0.998919	442.456	793.801	-0.842346	0.0122246	0.0986455	664.312	825.218	-0.313103
SA_RS03730	490	485	410	348	572	263	511	396	562	361	567	221	487	437	701	232	604	192	75.769	78.3092	88.2195	84.8544	68.32	78.3358	55.4282	84.1152	117.334	54.0936	54.1111	44.0453	75.3687	95.3834	98.3976	40.2782	40.3983	43.213	455.905	474.349	-0.056746	0.781536	0.998919	308.405	488.403	-0.661218	0.000862842	0.0140582	544.08	507.847	0.098828
SA_RS03735	1121	1330	1258	901	1746	787	761	960	1389	556	1563	555	1085	1247	2035	610	1821	491	81.4942	54.8279	92.4039	109.398	77.8662	105.092	79.9563	97.7385	160.138	65.8441	39.1813	54.4461	108.159	123.616	139.471	56.6648	47.6968	51.9542	1224.36	952.295	0.362778	0.243842	0.998919	688.496	981.456	-0.511432	0.133562	0.437923	1523.35	1020.36	0.578115
SA_RS03745	788	595	1057	1120	1621	1423	680	617	1005	1291	975	1130	723	591	811	1095	1083	1070	94.9432	81.1975	102.051	81.1132	82.943	82.5484	111.343	117.205	105.771	135.652	150.781	161.982	166.426	127.802	137.473	169.809	160.95	187.646	623.683	698.924	-0.163919	0.396357	0.998919	1166.96	720.043	0.696668	0.000448038	0.00832844	909.563	748.709	0.281385
SA_RS03750	3654	2953	3166	2569	4068	4135	3618	2811	3265	4083	3057	3178	3093	2712	2299	2243	3542	2973	385.47	378.256	382.244	352.47	330.856	331.661	292.001	333.386	262.525	272.431	417.527	290.514	365.681	350.842	393.661	432.031	396.324	456.493	2930.92	3288.61	-0.166118	0.222492	0.998919	2908.7	3387.36	-0.219654	0.360186	0.706701	2757.71	3522.75	-0.35311
SA_RS03755	2804	1884	2775	3202	2966	1398	1531	1876	1199	1417	1542	1411	3068	1330	3378	2316	2840	575	475.394	257.245	609.356	361.405	354.867	261.403	411.33	196.76	619.934	545.718	232.878	482.093	428.496	284.416	507.278	234.748	282.799	141.893	1756.2	2395.53	-0.447768	0.257437	0.998919	2336.77	2469.11	-0.0794717	0.867822	0.979594	2382.25	2566.38	-0.107422
SA_RS03760	2213	1849	2150	2031	2271	1072	1098	1139	857	1107	1039	753	2463	1160	2830	1552	2519	523	320.289	157.492	417.604	302.785	183.925	194.626	272.051	120.056	443.36	295.489	155.307	275.783	280.077	163.595	384.096	153.664	128.834	110.174	1431.68	1872.24	-0.386924	0.387585	0.998919	1576.98	1929.94	-0.291379	0.531365	0.823655	1898.92	2005.86	-0.0790587
SA_RS03765	5079	5513	2683	3272	3444	4172	8569	5783	2294	3223	1987	3530	3407	5124	1653	2528	2354	2443	684.967	1145.3	538.274	841.233	870.165	801.094	316.347	299.452	241.309	443.584	421.342	418.586	395.78	291.53	334.464	557.255	562.784	479.549	5676.56	5318.47	0.0939526	0.791055	0.998919	2983.32	5471.57	-0.875095	0.0106445	0.0895456	2084.16	5692.95	-1.44969
Novel00092	119	76	136	133	127	101	85	74	59	76	48	56	98	71	108	117	100	57	20.1514	14.2651	19.4413	14.5616	13.9813	13.938	20.1349	9.67061	19.7967	22.6403	12.4755	24.3255	18.3258	8.8429	17.8407	16.9394	11.2104	14.0492	76.4247	96.2719	-0.331906	0.265638	0.998919	110.305	99.2438	0.150454	0.707136	0.92274	96.3536	103.199	-0.0988243
SA_RS03770	1258	1406	701	629	971	1094	1966	1287	653	969	574	948	878	1774	492	697	871	983	260.783	403.904	213.222	329.777	297.669	426.32	127.048	131.025	110.401	131.075	194.718	177.397	171.521	129.451	190.225	224.613	232.318	296.599	1549.15	1282.42	0.272393	0.435362	0.998919	760.521	1319.59	-0.795303	0.0205981	0.141727	582.686	1372.88	-1.23648
Novel00093	15	16	17	19	12	13	10	15	15	14	8	7	16	5	12	7	6	1	14.7326	9.73382	18.4097	17.7805	16.4375	5.69299	14.5978	14.2601	12.7579	18.7591	13.329	8.44114	10.0431	8.54814	6.20855	12.6459	8.12757	1.42957	12.3624	13.2126	-0.0888957	0.900591	1	12.9184	13.6146	-0.0612741	0.926319	1	13.8938	14.1526	-0.0171473
SA_RS03775	1110	1617	108	57	179	319	2376	1603	142	696	244	793	770	2389	71	104	148	352	333.503	707.489	271.024	549.698	537.362	832.101	28.3695	41.296	23.0911	17.2156	202.707	38.3642	45.8278	79.7556	46.848	94.9261	281.66	153.935	1947.42	1322.52	0.558101	0.22825	0.998919	267.317	1359.58	-2.34597	0.00638544	0.0639932	101.002	1414.7	-3.80742
Novel00094	61	36	59	63	39	57	53	42	68	45	46	69	62	44	30	34	40	57	31.7055	27.3009	37.7517	21.1711	24.3563	26.5119	26.8107	34.2102	16.8786	32.9167	22.6726	21.697	17.273	26.011	21.9037	29.3425	42.3964	43.1219	42.2575	56.3496	-0.413037	0.238184	0.998919	46.6095	58.0402	-0.311644	0.409211	0.743224	49.0591	60.344	-0.292965
Novel00095	32	48	40	54	40	58	61	80	64	63	49	53	72	54	38	57	43	47	8.90093	16.8156	23.4616	15.1065	24.8275	17.4125	9.72739	17.2309	11.4414	15.0991	16.9867	19.466	9.48079	14.8278	12.601	15.9783	17.4276	19.0283	62.903	53.5175	0.236485	0.637061	0.998919	58.1281	54.9758	0.0819799	0.862518	0.977644	45.1369	57.1309	-0.33739
SA_RS03780	2122	5050	307	347	495	1305	3625	3544	233	1659	332	2230	1517	5741	331	352	650	1513	685.271	1160.17	573.908	1845.21	1276.93	2149.25	86.6775	72.8308	115.706	112.646	519.334	139.565	136.214	116.64	221.148	417.393	851.328	711.17	4971.2	2268.68	1.13164	0.00380713	0.230902	744.301	2333.77	-1.64843	0.0104873	0.0887557	279.723	2428.07	-3.11843
SA_RS03785	424	378	496	506	747	805	692	704	681	755	618	935	422	332	403	448	381	622	103.22	166.956	120.352	104.119	191.218	93.6959	105.568	160.468	106.197	123.829	178.168	133.904	154.96	163.675	97.7184	194.095	269.083	220.398	487.611	485.717	0.00557717	0.989092	0.998919	560.563	499.557	0.166278	0.578097	0.86237	500.245	519.568	-0.0548044
SA_RS03790	259	180	335	337	368	222	450	366	440	387	353	357	167	168	181	221	244	141	51.6603	88.954	39.0223	40.6225	81.4507	38.8463	58.4189	84.9478	39.0792	67.5706	74.8258	54.1209	62.5467	76.5995	51.2742	43.8559	84.1784	40.9349	246.239	272.739	-0.147938	0.763898	0.998919	308.454	280.574	0.13631	0.728925	0.935372	299.194	291.939	0.0352055
SA_RS03795	54	47	77	98	118	105	105	98	109	141	125	105	69	45	89	70	98	43	18.3105	35.2851	27.4091	18.0319	37.0757	17.6889	22.827	35.7746	32.6667	33.4044	46.3456	29.142	34.0947	46.1116	35.0094	35.2625	42.0892	21.2223	65.5308	72.3315	-0.142088	0.774897	0.998919	100.471	74.3421	0.436444	0.272199	0.623211	88.0885	77.3079	0.186629
SA_RS03800	71	58	151	142	116	93	230	154	298	256	193	216	55	64	33	74	64	43	15.1143	48.5236	13.7161	13.9699	36.5769	15.794	28.1033	61.4028	7.60419	30.387	52.8266	19.3409	21.042	44.6972	14.3536	19.6079	54.3574	13.3234	95.1897	110.068	-0.210409	0.757393	0.998919	150.412	113.011	0.412457	0.528003	0.821925	148.731	117.606	0.338586
SA_RS03805	71	67	85	32	76	46	62	48	78	81	83	57	46	73	41	31	54	43	17.0227	14.7318	12.9201	18.1753	12.8401	20.2897	17.8172	18.1011	10.6405	7.7124	18.8251	9.12529	15.5268	21.6492	13.64	10.9231	16.1555	15.0057	65.1664	56.4119	0.205687	0.563948	0.998919	46.4676	58.1505	-0.320073	0.512888	0.813632	63.6482	60.4883	0.0758175
SA_RS03810	237	256	231	207	254	223	294	239	230	230	216	215	182	261	162	167	157	109	29.2989	36.0202	26.3581	35.808	32.9653	37.4047	24.967	27.5216	21.6784	25.7243	27.5622	25.3475	26.7569	29.0503	20.4482	27.304	31.4208	19.6131	261.666	224.531	0.219578	0.365612	0.998919	199.321	231.169	-0.214776	0.357991	0.705273	196.598	240.458	-0.290763
SA_RS03815	131	144	153	142	158	120	171	129	164	163	139	191	103	134	119	120	136	134	30.6344	39.6306	28.2173	38.1011	33.6577	36.3267	31.281	37.1214	30.1228	33.3808	36.9495	34.4537	31.4843	35.3628	33.5065	27.7931	52.8016	45.6101	140.781	127.51	0.141188	0.603993	0.998919	140.417	131.257	0.0956106	0.715757	0.927515	138.021	136.532	0.0143799
SA_RS03820	71	72	82	74	73	78	91	84	93	87	69	82	63	68	72	53	45	55	48.8476	62.0472	50.7768	56.0473	64.4794	54.2347	49.3231	61.9313	53.6201	51.1785	58.0213	44.7689	42.7964	51.645	32.6174	53.1493	66.6921	55.0764	77.4199	71.146	0.121076	0.684854	0.998919	70.0794	73.2292	-0.0614956	0.838348	0.972408	78.4925	76.1618	0.041619
SA_RS03825	495	430	543	547	502	352	488	459	457	409	384	316	413	381	304	341	344	230	99.1496	96.8727	96.9115	97.4521	102.578	88.4695	95.0904	88.6022	65.9127	110.14	79.4131	83.8602	85.6818	83.678	72.5932	69.8307	74.8253	67.055	438.856	442.738	-0.0126318	0.944241	0.998919	428.006	456.048	-0.0913311	0.687243	0.913094	408.666	474.282	-0.213741
SA_RS03830	879	839	899	1032	1113	743	1160	861	1052	1000	823	716	702	756	584	677	720	427	124.56	162.908	116.538	134.52	136.129	124.192	111.378	144.294	89.5802	147.008	137.364	117.786	134.395	126.877	107.491	104.279	119.944	88.0714	848.914	863.222	-0.0244068	0.916296	0.998919	889.126	888.546	0.000940306	0.996781	0.998246	797.621	924.243	-0.212521
SA_RS03835	25829	31465	26530	39558	41334	49966	26231	28104	23403	32256	25587	34940	18871	26713	18632	29461	27475	28816	1895.12	1907.4	1622.05	2612.13	2300.67	2272.14	1701.84	1662.05	1479.79	2917.66	2294.16	2653.95	2584.26	2042.41	2123.83	3630.97	3030.6	3077.38	29822.4	22383.3	0.413959	0.0199809	0.61359	33625.4	23059.3	0.544185	0.00549553	0.0589172	21646.9	23984.9	-0.147966
Novel00096	9	13	17	9	16	29	21	4	9	5	10	11	5	8	9	2	7	12	0.664111	1.53572	0.432223	1.08537	0.329317	0.684339	1.09673	0.642811	0.71887	0.667593	0.357644	0.181194	1.00604	0.802772	0.544187	2.11941	0.959547	1.28883	8.63868	10.804	-0.329347	0.704679	1	5.11733	11.105	-1.10978	0.248236	1	10.9514	11.5575	-0.0826666
SA_RS03845	2464	1537	2073	1970	2413	1938	2414	1773	2146	2727	1795	2528	1991	1497	1386	1390	1761	1438	186.258	180.846	176.313	131.457	149.534	131.184	137.001	157.017	113.409	149.696	199.822	129.005	155.429	147.616	140.244	145.093	225.906	158.216	1661.9	2176.33	-0.389095	0.0191371	0.602336	1980.77	2241.91	-0.17838	0.447924	0.766484	1765.78	2331.63	-0.400851
SA_RS03850	3656	2873	2790	2634	3015	2222	3345	2550	2918	3097	2190	2314	2689	2363	1937	2009	2179	1376	292.182	264.935	251.755	259.789	227.376	218.925	194.941	225.723	167.566	211.609	239.923	197.126	205.321	190.408	183.467	175.877	218.618	160.06	2690.5	3064.09	-0.187631	0.294504	0.998919	2542.22	3157.46	-0.312559	0.0727412	0.311681	2411.29	3284.04	-0.445587
SA_RS03855	2030	1059	1824	1800	2068	1601	917	1005	857	1467	1020	1484	2146	1042	2197	1763	2030	1365	295.605	132.337	366.088	174.481	163.282	175.901	232.216	120.792	346.303	263.487	207.076	315.199	256.606	161.589	311.433	230.901	255.462	289.312	1074.66	1650.17	-0.618605	0.14455	0.998919	1694.32	1701.49	-0.00608522	0.989025	0.998246	1579.07	1768.49	-0.163441
SA_RS03860	3430	2573	3069	3020	3317	2904	1827	1929	1496	2421	1582	1769	3069	2281	3583	2788	3168	1723	322.431	170.207	337.971	273.665	202.317	248.571	252.227	136.118	364.585	285.378	220.608	321.774	265.698	161.787	313.747	270.369	196.583	235.747	2346.58	2674.29	-0.188527	0.595261	0.998919	2764.43	2757.94	0.00337431	0.992584	0.998246	2633.38	2867.26	-0.122783
SA_RS03865	415	442	472	411	552	473	140	131	155	241	124	230	472	446	547	386	481	294	55.8094	18.6588	74.3603	67.2541	19.6557	69.5308	55.4948	20.1759	79.6263	55.5613	31.4166	63.7327	63.2554	18.1416	68.1485	62.9997	36.5647	57.5473	353.73	334.884	0.0793008	0.905449	0.998919	352.228	345.352	0.0284846	0.960472	0.998246	380.096	358.885	0.0829407
SA_RS03870	900	762	956	805	999	945	643	493	668	722	518	687	906	692	819	729	798	628	236.047	167.133	278.371	226.124	144.264	210.399	219.212	169.58	232.514	212.238	183.559	234.746	223.265	147.802	220.501	245.474	213.004	239.736	673.995	786.54	-0.222522	0.497806	0.998919	754.368	810.476	-0.103497	0.718943	0.928934	777.748	842.581	-0.115291
Novel00097	83	62	83	79	54	87	80	47	61	59	32	62	75	49	44	72	32	45	12.5216	11.9611	13.2551	10.5831	7.91112	8.56964	10.9474	8.9075	7.18531	11.9807	8.62817	13.3362	6.94187	5.25203	5.0861	12.9993	11.0573	9.88129	54.6057	75.725	-0.470588	0.122745	0.998919	70.6524	77.9955	-0.146685	0.652974	0.896159	58.8211	81.106	-0.458073
SA_RS03880	5877	4490	5399	6223	7668	3824	2642	4483	1853	2501	3215	3563	6202	2740	6138	4819	7026	1967	911.734	406.201	1127.16	788.126	775.958	492.772	732.28	278.247	1030.74	970.473	376.105	917.879	1013.66	542.61	1148.35	587.555	653.437	444.155	4037.12	4769.7	-0.240525	0.598278	0.998919	4589.36	4918.09	-0.0998159	0.851571	0.97555	4330.47	5111.73	-0.239292
SA_RS03885	1	0	1	0	0	0	4	0	0	1	1	0	0	3	1	0	0	0	1.39622	5.53492	0	0	0	4.85579	1.22069	0	1.51135	0	1.35344	0	0	1.51897	0	0	0	0	1.06426	1.5043	-0.515405	0.851347	1	0.300067	1.544	-2.11941	0.480745	1	0.646126	1.60811	-1.34213
SA_RS03890	8612	8365	9142	5195	7429	4452	6804	5816	7252	7189	6269	5317	6989	7636	8149	4146	6595	2582	814.394	637.662	774.257	895.021	613.637	837.104	755.828	663.79	834.151	493.841	658.995	481.366	598.632	644.945	657.048	416.969	594.391	355.389	7551.18	7126.63	0.0834901	0.740599	0.998919	5409.83	7345.17	-0.441125	0.0570582	0.26924	7820.28	7638.35	0.033951
Novel00098	13	9	17	6	12	7	16	17	21	20	14	24	17	8	8	6	4	3	4.08696	4.98509	6.26103	3.20137	5.96297	2.91562	4.67258	6.39027	2.72243	1.89618	6.09495	2.31592	3.21468	4.78828	1.32486	2.17958	8.91957	1.37277	11.7251	14.7639	-0.327138	0.60454	1	10.2297	15.1891	-0.555958	0.45477	1	14.3463	15.7903	-0.127462
Novel00099	27	13	26	18	27	17	27	17	37	37	26	32	33	21	10	17	16	11	6.02696	5.97303	8.62955	3.28333	4.2339	5.43422	5.0741	7.99427	2.41626	4.03904	8.00608	4.65907	5.13568	6.31396	3.76276	3.75839	8.44423	3.57392	17.7004	27.9741	-0.657706	0.183881	1	23.3983	28.7953	-0.2905	0.574065	1	22.6722	29.9338	-0.392591
SA_RS15355	7	1	6	5	15	2	6	6	3	4	7	6	8	0	5	2	4	3	4.05246	3.44245	5.42563	0.655024	3.8755	0	3.03684	1.68106	3.13329	2.90979	2.24473	1.42156	7.39964	4.40872	2.43968	1.14675	4.10626	2.5279	2.39469	6.75534	-1.48861	0.259972	1	3.55582	6.95662	-0.948375	0.300319	1	4.4587	7.2317	-0.694251
SA_RS03895	382	353	431	404	511	221	615	539	540	403	384	336	281	197	198	226	243	104	108.588	173.256	93.5758	113.535	170.948	64.9183	107.114	148.578	60.9246	115.444	111.047	78.8755	123.776	118.753	72.7739	62.2197	112.91	43.0298	374.718	399.922	-0.0940988	0.841875	0.998919	336.331	411.458	-0.290646	0.404951	0.741392	364.376	428.062	-0.232245
SA_RS03900	532	387	570	429	608	330	889	610	706	507	588	408	382	295	267	290	314	230	87.3872	144.722	73.5088	71.9257	111.795	56.1748	81.8582	112.249	47.4742	70.8377	80.7286	58.4858	85.1019	105.077	54.3398	53.6869	79.2267	54.9898	445.377	563.416	-0.339388	0.427222	0.998919	400.342	579.617	-0.533795	0.127386	0.427402	481.171	603.03	-0.32559
SA_RS03905	1628	1037	2242	1445	1487	1261	1286	1028	1584	2184	1420	1330	2134	1372	2911	1718	1699	828	581.081	454.904	892.312	418.792	409.385	567.701	699.631	547.243	1124.69	518.467	755.646	752.873	452.265	551.398	638.892	445.775	561.189	430.161	1192.1	1635.09	-0.455706	0.199552	0.998919	1779.99	1683.59	0.080455	0.819016	0.966004	2181.67	1749.8	0.318268
Novel00100	5	0	0	5	2	0	4	0	1	3	0	1	6	5	1	1	3	0	1.96706	1.55956	2.76527	0	0	2.28034	0	0.380793	0.42585	1.97737	1.14407	0.483017	0.670465	0	1.24343	0	0.465074	0	1.77376	4.84063	-1.45512	0.39424	1	2.86638	4.98501	-0.770247	0.479278	1	0.66827	5.18166	-2.99953
SA_RS03910	13291	12042	16326	15869	11017	8476	10914	9705	10934	14271	9005	10145	12234	8929	18034	12398	11238	4979	898.783	731.437	969.182	921.367	732.233	699.976	965.224	715.679	1320.08	1078.74	935.48	1029.35	634.833	662.483	800.641	567.683	811.007	490.069	10594.5	11635.7	-0.135213	0.562144	0.998919	14114.2	11988.5	0.235508	0.241961	0.593319	14573.7	12465.5	0.225417
Novel00101	26	8	16	20	22	6	21	8	29	26	9	8	18	25	12	5	18	15	1.22245	0.978524	0.991444	0.425582	0.419665	1.36263	0.657699	1.31976	0.610727	0.945272	1.18498	0.28863	0.88141	0.460355	0.891621	0.279399	0.444653	1.02651	14.3343	20.5551	-0.523889	0.450094	1	16.0558	21.1905	-0.386775	0.56562	1	17.9791	22.0403	-0.292116
SA_RS03915	8366	6040	8775	7955	5696	4541	6676	5680	6795	7851	5259	4953	6615	4468	8792	6207	5655	2679	1225.76	969.397	1135.43	1001.3	928.526	758.901	1124.05	963.654	1394.4	1171.66	1115.06	1116.57	711.145	838.275	872.918	658.959	857.892	571.32	5588.23	6881.22	-0.300251	0.174356	0.998919	7281.37	7092.43	0.0379461	0.83065	0.969475	7799.59	7375.76	0.080576
SA_RS03920	3	2	3	2	1	4	0	0	0	0	0	0	1	0	1	2	1	0	2.73875	0	1.06947	2.06584	0	0	2.39444	0	0.98819	1.8354	0	2.2417	0.777911	0	0.961795	3.61667	0	0	0.681763	1.26233	-0.884767	0.75573	1	1.40947	1.30989	0.0873579	0.968715	1	1.22694	1.36281	-0.140559
SA_RS03925	42	38	115	74	86	12	50	40	49	51	57	28	37	29	70	45	72	21	6.15373	7.26031	6.35083	6.29955	6.53892	4.92573	14.7312	6.94908	11.1019	10.8991	7.2434	8.09501	10.7371	9.08569	11.1141	1.74136	4.84979	4.47843	36.9334	40.8407	-0.14505	0.692123	0.998919	56.162	42.045	0.417187	0.254042	0.603056	73.6123	43.7275	0.75185
SA_RS03930	24	31	57	20	70	15	25	17	49	40	24	18	25	27	32	30	34	1	3.57153	3.68705	4.35836	5.21966	2.8226	4.6579	7.41599	7.058	5.1547	2.99188	5.77014	5.48126	8.87648	3.88552	5.33058	2.21082	3.16659	0.216601	25.9648	23.6311	0.137929	0.77182	0.998919	29.9911	24.3295	0.301291	0.537717	1	43.2513	25.2967	0.780779
SA_RS03935	49	32	88	45	76	24	42	32	49	23	37	23	31	22	53	39	46	17	9.15791	7.77939	6.78737	6.76686	6.67278	4.76657	14.3792	8.86419	10.7223	8.45442	4.16689	8.94913	12.1036	7.52309	9.05754	4.44252	5.08164	4.62453	29.6664	38.4308	-0.374742	0.353864	0.998919	36.2784	39.6187	-0.134488	0.781201	0.95261	59.724	41.2122	0.53512
SA_RS03940	156	157	243	134	282	169	118	69	139	71	95	49	149	126	164	140	246	115	21.5906	16.1852	24.1583	24.5854	10.6548	20.2159	29.4034	18.6208	24.5693	18.643	9.52536	23.7894	33.2574	14.304	35.8696	23.1657	8.01699	23.1662	121.836	135.452	-0.152144	0.717473	0.998919	118.076	139.574	-0.243616	0.586188	0.865401	172.352	145.115	0.249858
SA_RS03945	627	739	712	630	994	824	776	677	773	718	595	580	504	581	458	460	699	447	283.473	347.698	266.941	378.03	341.5	304.512	281.434	338.273	224.14	286.323	314.668	255.34	382.94	292.655	332.946	368.969	309.99	294.151	689.76	601.446	0.19735	0.382672	0.998919	593.238	619.194	-0.0616408	0.770989	0.948636	611.292	644.046	-0.0751842
SA_RS03950	1343	1072	1401	1302	1696	1437	1381	1284	1436	1359	1231	1127	1034	1101	1040	1134	1400	1019	206.995	210.947	186.7	186.945	220.803	196.722	188.787	214.23	173.511	201.728	203.042	214.591	222.745	206.412	227.333	219.36	205.344	228.6	1195.52	1187.67	0.00931478	0.959998	0.998919	1259.94	1223.4	0.0418931	0.786101	0.95261	1225.63	1272.45	-0.0540918
SA_RS03955	78	55	67	45	68	45	153	80	114	53	57	50	64	71	31	36	19	32	21.4034	41.6079	20.5735	17.0761	24.4926	22.5855	16.0736	30.2786	9.20787	12.4128	14.0977	12.1285	15.9	17.016	5.4928	12.2298	16.2193	12.7807	71.32	92.244	-0.372969	0.395398	0.998919	44.1123	94.8418	-1.10522	0.0108088	0.089943	66.1155	98.669	-0.576967
SA_RS03960	601	671	731	583	910	731	676	545	585	552	563	561	484	590	501	448	655	416	97.3735	108.545	91.8653	123.006	98.5189	110.816	103.546	91.7413	87.8646	94.9524	86.694	89.117	125.634	99.2359	111.805	117.301	107.45	98.102	624.589	556.451	0.166305	0.414627	0.998919	523.932	573.017	-0.129803	0.458548	0.776048	573.346	595.986	-0.05579
SA_RS03965	678	541	783	517	910	766	588	524	727	652	558	442	602	338	485	420	744	454	300.801	258.538	312.886	271.572	259.381	173.84	303.713	312.196	232.917	230.575	280.402	228.779	344.026	269.326	347.756	336.587	231.818	293.173	483.689	595.125	-0.298749	0.279869	0.998919	522.222	613.139	-0.230615	0.25473	0.603446	627.138	637.574	-0.0229315
SA_RS03970	1154	951	1186	1206	1467	1601	1077	963	1077	1092	968	942	995	988	769	1046	1147	1073	146.086	135.118	147.559	136.214	136.015	144.992	131.262	131.966	105.375	153.469	134.001	162.574	158.246	133.313	152.974	200.73	140.971	197.706	1004.31	1025.33	-0.0297962	0.85196	0.998919	1115.28	1056.24	0.0780881	0.663512	0.900045	954.59	1098.4	-0.20188
SA_RS03975	3277	3628	3364	3140	4111	3518	2310	2639	2469	2644	2399	2334	3289	3639	3907	2587	3897	2656	380.353	265.717	447.213	476.447	341.749	489.639	341.364	277.379	490.867	366.363	297.478	368.658	406.591	302.925	476.533	404.413	320.248	448.701	3430.99	2851.01	0.267233	0.391256	0.998919	2790.92	2937.86	-0.0739928	0.794726	0.957635	3138.41	3054.23	0.039211
Novel00102	21	20	13	19	9	21	26	22	23	14	26	14	11	7	8	9	15	10	20.4843	25.1346	12.57	22.0734	23.9432	7.9156	11.0866	21.7156	8.44699	18.6306	13.2377	10.7786	7.48074	27.5912	15.4151	20.288	16.1438	14.1978	16.8315	18.0638	-0.104743	0.875069	1	13.6972	18.6063	-0.441835	0.465416	1	13.8097	19.3607	-0.488345
Novel00103	30	11	27	19	19	21	55	45	45	36	22	20	17	8	6	7	17	9	18.5759	33.751	12.3315	7.7065	31.0883	5.74249	14.6165	26.9701	4.0215	11.8264	21.6079	5.32159	10.0249	14.8199	11.0899	12.8785	14.6397	8.11125	21.9913	31.6252	-0.525419	0.527369	0.998919	19.5199	32.5313	-0.730023	0.315243	1	24.0402	33.8532	-0.492265
SA_RS03980	119	126	157	202	220	181	148	123	180	164	164	157	95	113	129	127	159	72	34.2371	42.1996	32.0194	41.0164	39.4832	37.6887	39.4913	50.1262	40.1744	58.4215	45.738	44.8611	53.9352	51.332	48.1947	51.5759	53.398	30.1509	125.141	114.134	0.131335	0.615152	0.998919	162.364	117.502	0.465822	0.0901465	0.35278	147.741	122.219	0.272118
SA_RS03985	222	204	332	303	404	315	214	143	262	267	235	223	149	132	208	209	220	208	41.4909	39.6379	32.6232	43.1387	29.819	28.5994	54.2487	47.3963	42.0798	56.9264	48.3721	47.9582	64.34	47.7818	43.3187	58.3081	49.2698	56.5824	165.316	184.268	-0.157183	0.596243	0.998919	257.051	189.885	0.435958	0.0617911	0.283722	252.293	197.52	0.353015
SA_RS03990	817	774	1200	929	1554	1025	1511	1335	1709	1387	1362	1008	665	600	582	734	970	725	108.64	199.125	103.592	116.451	198.063	92.4912	139.508	219.963	83.7719	124.18	178.783	119.833	176.083	197.032	135.891	134.992	158.453	140.321	933.666	936.789	-0.00492403	0.991248	0.998919	994.964	963.337	0.0465738	0.899585	0.991472	1089.67	1002.19	0.120737
SA_RS03995	1480	1391	1824	1904	2393	1943	1660	1903	1725	1920	1505	1991	1197	841	1118	1383	1400	1172	199.597	221.868	189.115	212.254	286.343	131.483	215.064	225.176	163.209	258.125	251.001	228.997	275	220.812	198.917	259.527	317.423	230.058	1423.91	1370.7	0.054954	0.877491	0.998919	1715.08	1411.51	0.281002	0.080616	0.334208	1466.55	1468.08	-0.00134976
SA_RS04000	447	522	510	495	840	683	256	268	324	608	445	652	390	379	632	552	943	768	99.158	56.2803	101.35	131.017	66.3303	97.4636	98.9103	69.5677	151.756	110.382	130.74	150.34	158.781	107.393	220.386	150.058	170.979	247.97	404.128	350.367	0.206319	0.608072	0.998919	553.479	361.3	0.615483	0.0668636	0.296726	474.189	375.643	0.335975
SA_RS04005	1964	1954	2231	1365	1854	1639	2300	1948	2540	2063	2072	1397	1652	2339	1496	1285	1765	1297	322.61	374.421	317.897	363.16	357.011	445.399	320.396	403.843	265.998	225.393	328.487	259.152	259.505	370.271	305.445	266.645	271.274	310.095	2162.65	1870.65	0.209137	0.317738	0.998919	1549.85	1926.01	-0.313434	0.168715	0.496029	1973.94	2003.17	-0.0211394
SA_RS04010	50	42	55	45	55	45	122	92	116	76	63	55	39	36	34	28	36	20	6.57502	15.8995	6.00802	6.24904	13.4981	5.48798	6.32326	14.7648	4.83967	5.94854	9.68777	4.52065	6.16295	9.01284	4.98748	5.86081	8.54998	3.82802	58.5798	65.5997	-0.164593	0.789059	0.998919	47.8988	67.4073	-0.491335	0.397246	0.734542	64.3229	70.1381	-0.125514
SA_RS04015	16	20	28	15	17	21	45	42	37	27	36	27	11	28	8	19	10	12	3.37576	9.40936	2.71884	4.7744	9.88684	6.84846	5.16489	7.55607	1.82705	3.18137	5.52203	4.92177	3.05633	8.2632	2.22282	4.38823	6.73427	3.68511	31.1273	22.258	0.478929	0.484211	0.998919	20.2303	22.8633	-0.182507	0.795492	1	22.5416	23.7933	-0.0779605
SA_RS04020	5527	12831	7282	11025	14691	12458	3302	5195	4566	6380	5830	6752	5905	9193	10635	9375	16489	8006	1373.69	813.343	1719.33	3608.26	1440.6	2648.75	1582.35	1098.45	2861.2	2754.55	1537.11	2860.8	3111.37	1576.39	4317.65	3066.67	1983.85	2896.24	9413.34	4756.81	0.984745	0.0329515	0.756196	9041.67	4902.48	0.883091	0.032512	0.190203	7324.93	5095.95	0.523462
Novel00104	6	9	13	6	6	3	10	8	12	18	8	11	4	11	5	4	4	4	0.963347	1.59121	0.75237	1.63497	1.43311	2.04742	1.82485	1.8649	0.868983	0.968398	2.80148	0.788511	0.820885	1.39738	0.676618	0.477058	2.08785	0.93478	9.70862	6.2372	0.628108	0.400684	1	8.85086	6.41701	0.470134	0.610118	1	9.30452	6.67664	0.47852
SA_RS04025	7144	6464	8588	10811	12259	12108	7592	6327	8862	12534	8449	9418	5442	5104	5559	8325	8334	7701	401.821	423.198	358.583	411.367	397.051	332.802	422.313	482.465	338.453	611.263	683.384	574.899	587.552	517.001	493.852	674.5	626.218	630.459	6179.85	6370.96	-0.043965	0.820413	0.998919	10411.9	6562.15	0.665985	6.59e-05	0.00168692	7241.3	6825.41	0.0853481
Novel00105	1	3	3	5	2	3	4	1	1	0	4	7	4	7	5	1	1	13	0.296698	1.17617	1.39032	1.0071	0.331033	2.40766	0.778192	0.287182	1.60581	1.49127	0	0.364276	0.505642	1.29112	0.312583	0.881563	2.4552	5.61404	3.84821	2.92135	0.402934	0.753254	1	1.96618	2.99642	-0.59852	0.723094	1	2.96237	3.11365	-0.0799143
Novel00106	4	1	0	1	2	2	1	1	1	1	0	1	0	0	0	0	2	0	0.905659	0.224389	0	0.256178	0.252616	0	0	0.219153	0	0.227602	0.219476	0	0.385864	0	0.477075	0.44849	0.267658	0	0.683183	1.51115	-1.15288	0.61508	1	0.615427	1.56949	-1.32269	0.57816	1	0.312552	1.63506	-2.26367
SA_RS04030	10	8	6	7	9	12	12	7	14	24	14	26	3	3	5	9	2	0	13.5633	16.1303	4.7668	12.277	10.593	4.71705	7.11489	18.3796	7.34084	9.5441	31.5544	14.9873	10.4018	20.658	2.85791	16.12	41.6884	0	6.18742	7.69449	-0.322275	0.718489	1	12.9135	7.9305	0.698724	0.422716	1	7.89676	8.25515	-0.0719279
SA_RS04035	1133	1030	1281	1341	1454	1014	1279	982	1409	1446	1155	1216	908	972	835	906	1066	784	145.235	162.483	136.354	149.388	140.446	144.441	143.563	174.821	115.861	172.799	179.677	142.589	158.82	161.071	143.963	128.735	184.268	146.277	1032.07	1048.83	-0.0235179	0.89286	0.998919	1209.57	1080.05	0.163622	0.391452	0.730543	1109.42	1123.35	-0.0178863
SA_RS04040	0	0	0	1	0	0	2	1	0	0	0	2	0	3	1	0	2	3	0	2.61371	0	0	1.47126	4.58602	0	0	1.42739	1.32557	0	0	0	0	2.77852	0	3.11772	5.75799	1.40656	0.600804	1.2027	0.670081	1	0.315361	0.614203	-0.793006	0.844591	1	0.355718	0.639649	-0.914778
SA_RS04045	70	72	125	88	100	48	55	59	71	94	52	44	57	68	54	55	62	43	11.8679	9.24134	11.3212	13.8116	11.1605	13.365	18.5284	11.6514	9.91013	14.9979	15.4485	11.4487	14.4469	9.59121	11.0744	8.06001	8.81869	10.6111	68.8624	57.9033	0.25085	0.423135	0.998919	77.3736	59.6793	0.379222	0.234652	0.586629	77.701	62.061	0.328278
SA_RS04050	182	135	241	159	314	321	196	224	271	421	340	482	169	268	328	216	321	179	39.8149	42.4939	43.3113	33.4153	54.6738	67.9661	46.0938	57.3834	77.6708	34.9657	89.277	58.0155	58.5333	80.9184	73.9829	69.55	124.651	56.9961	217.768	173.839	0.324878	0.36375	0.998919	260.575	178.995	0.542303	0.181783	0.513492	271.365	186.138	0.542418
SA_RS04055	20	14	18	13	29	18	17	12	25	35	35	35	7	13	32	7	20	8	12.0181	10.124	4.92771	9.51857	8.04535	9.05594	9.4565	14.5408	20.8145	7.85274	20.3872	5.16441	14.8492	22.8807	12.6616	10.7127	24.8628	6.99705	13.4917	13.6404	-0.0248023	0.968199	1	17.3276	14.0744	0.304421	0.702472	1	24.4241	14.6479	0.724295
SA_RS04060	2906	2803	3323	3436	3452	3393	3128	3330	3320	3499	3262	3316	2528	2901	2995	2775	3287	2503	208.388	222.3	212.37	227.424	266.426	241.161	208.333	230.439	232.478	247.685	243.222	244.318	210.934	254.48	248.329	240.978	281.103	261.249	3124.49	2714.85	0.202734	0.230832	0.998919	3214.03	2795.66	0.201105	0.0998181	0.373508	3068.07	2907.43	0.0774158
SA_RS04065	5069	4914	5305	5138	5241	3983	4897	4413	5208	4674	4387	3443	4370	4457	4571	3741	4586	2861	253.565	242.769	256.088	278.125	246.297	258.46	232.009	252.163	247.508	258.365	226.642	229.758	223.399	238.742	241.687	197.331	203.601	208.307	4766.8	4553.53	0.0660612	0.653417	0.998919	4479.49	4690.4	-0.0663392	0.651442	0.896159	4794.37	4877.72	-0.0248856
SA_RS04070	2966	2737	3409	3832	4202	4808	2772	2925	2814	3452	2795	3411	2867	3146	3570	3622	4002	3907	452.736	419.337	512.674	472.7	498.146	556.693	454.938	415.758	589.864	587.99	510.773	678.794	546.549	464.141	643.58	726.869	615.504	868.03	3050.27	2746.16	0.151613	0.434249	0.998919	3654.61	2828.36	0.36967	0.0837233	0.338565	3139.44	2940.9	0.0941962
Novel00107	2	3	4	1	7	1	4	1	7	6	1	3	2	1	0	3	3	4	0.860513	1.70562	1.00808	1.46045	0.480047	0.498782	1.50466	2.9152	0	0.432512	2.50243	1.58476	2.5664	0.468081	1.35988	0.426133	1.52589	2.50499	1.7197	2.51551	-0.549474	0.685009	1	3.28389	2.58581	0.341789	0.787283	1	3.34949	2.68969	0.325407
SA_RS04075	1361	1305	1567	1757	1849	1595	1258	1131	1306	1417	1122	1163	1131	1019	1505	1473	1447	1049	230.746	211.375	224.636	250.336	213.942	200.278	232.272	214.32	276.199	299.446	232.878	306.616	267.124	206.949	258.462	267.827	233.094	258.863	1193.49	1190.54	0.0036625	0.98427	0.998919	1552.83	1226.53	0.340022	0.101591	0.376555	1398.62	1275.54	0.132642
SA_RS04080	676	646	804	913	905	722	681	644	636	737	604	606	576	495	726	738	750	423	198.091	197.771	197.734	214.185	210.553	168.154	205.981	180.393	230.285	268.943	209.349	265.516	225.978	192.553	231.543	209.544	209.926	180.417	616.254	613.247	0.00720338	0.971347	0.998919	796.432	631.627	0.333917	0.0967601	0.367433	690.522	656.874	0.0716222
SA_RS04085	1247	1121	1641	1605	1621	1464	1320	1176	1302	1430	1224	1001	1107	1053	1263	1255	1283	833	123.327	129.379	128.257	125.44	129.765	120.727	141.89	124.637	135.209	159.565	137.092	152.389	136.608	131.695	133.682	143.401	117.031	119.91	1158.23	1166.15	-0.00977628	0.948487	0.998919	1423.92	1200.88	0.245569	0.118292	0.410637	1332.77	1248.85	0.0939015
SA_RS04090	3402	2575	4015	3530	5123	4435	2793	2493	3908	4582	4031	3758	3282	3508	3955	3451	5109	4095	517.623	421.159	585.003	443.296	423.213	618.76	534.092	575.541	651.382	539.915	675.8	644.674	664.207	667.247	818.969	668.33	675.945	906.883	2975.6	3031.46	-0.0267936	0.923372	0.998919	3831.86	3123.1	0.295144	0.189715	0.52686	3794.31	3247.18	0.224684
Novel00108	2	4	4	7	6	2	17	10	18	18	14	11	5	5	6	0	6	5	0.518816	4.37047	1.51947	1.17403	2.89427	1.50361	0.907181	4.51958	1.68478	1.82537	4.52625	0	1.32627	3.95098	1.63978	0.513844	3.37327	1.88786	6.5603	7.48353	-0.193681	0.854314	1	7.60872	7.66744	-0.00298697	0.998388	1	8.92187	7.97656	0.156513
SA_RS04100	903	734	988	800	967	935	474	452	557	615	548	478	782	844	973	691	975	615	141.009	73.3559	143.056	129.686	78.7509	152.787	134.887	84.1895	164.469	125.58	93.0934	132.481	128.673	93.0969	160.405	144.607	88.2397	139.783	704.338	692.752	0.0240593	0.954029	0.998919	705.888	714.497	-0.0175247	0.961876	0.998246	807.128	742.845	0.119772
SA_RS04105	2087	2068	2071	1854	3137	2438	1310	1366	1215	1465	1405	1403	2415	2411	2437	1771	3324	1674	298.413	185.636	404.532	334.567	217.923	399.647	258.897	168.157	377.191	266.487	203.057	310.907	382.217	218.558	500.736	345.261	237.153	348.393	2027.83	1880.78	0.10871	0.791396	0.998919	1713.86	1937.85	-0.177216	0.639108	0.891238	1848.07	2014.17	-0.124161
SA_RS04110	2415	2413	2269	1720	2694	2463	1460	1423	1204	1245	1317	1167	1975	2401	2194	1554	2820	1663	363.949	218.058	348.683	411.451	239.268	419.468	298.957	175.627	357.907	260.569	181.876	287.535	345.956	215.925	447.739	367.626	207.907	364.782	2161.4	1869.25	0.20955	0.564998	0.998919	1521.09	1927.66	-0.341887	0.307857	0.65677	1815.69	2004.38	-0.142658
SA_RS04120	5275	5313	5414	6857	8234	8102	3662	4186	4761	7023	5062	7944	4919	4834	6053	5532	6711	6532	1277.62	879.007	1395.71	1455.98	1131.19	1357.27	1146.43	1116.14	1586.93	1669.49	1648.86	1645.04	1699.37	1333.81	1712.45	1943.52	2274.54	2302.72	4958.85	4439.37	0.159704	0.564321	0.998919	6423.82	4575.49	0.489574	0.0512708	0.254149	5213.49	4757.11	0.13216
SA_RS04125	2210	2082	2391	2284	3052	1870	964	1257	904	893	1058	1036	2591	1784	2875	1961	3017	897	348.546	150.675	478.712	371.523	221.187	326.171	329.684	138	490.812	362.105	136.522	379.718	410.158	181.53	501.297	292.097	193.154	205.91	1772.87	1876.42	-0.0817931	0.866493	0.998919	1751.81	1934.32	-0.143006	0.802599	0.960415	1999.6	2010.19	-0.00761235
SA_RS04130	8452	5335	5698	7023	6180	8306	4181	4742	2692	3051	2662	4414	5374	5066	4669	4945	6005	8700	1910.62	936.679	1423.15	1364.54	1196.01	1327.59	1126.13	589.023	1142.48	1595.91	668.56	1372.45	1190.43	654.662	1430.14	1859.62	1179.57	2862.54	5238.97	5718.11	-0.126255	0.703886	0.998919	5055.74	5902.74	-0.223492	0.621638	0.88177	4156.98	6138.98	-0.56247
Novel00109	4	2	3	15	2	9	3	0	2	3	0	8	8	3	0	0	5	18	0.86443	0.642521	2.02535	0.489031	0	0.751578	0.566816	0.418353	0	3.25861	0.628455	0	0.368298	0	1.13839	1.92633	2.04379	5.66188	1.74602	4.94607	-1.49789	0.273657	1	5.63061	5.08852	0.162944	0.91322	1	1.49633	5.28579	-1.77415
SA_RS04135	14565	17459	14218	17973	16845	20510	23309	20759	19349	22501	15682	22907	12083	12306	11593	10244	13318	21612	2045.63	3244.42	1988.07	2774.43	3252.97	2003.63	1745.85	2630.38	1762.47	2537.52	3063.39	1766.46	2015.99	2396.14	1970.64	2853	3803.3	4418.05	17422.9	15691.3	0.151009	0.657635	0.998919	16408.5	16142.3	0.0236138	0.944064	0.997386	14300.4	16791.8	-0.231706
Novel00110	73	62	61	56	72	173	107	76	112	145	90	148	64	63	46	44	81	89	1.34545	1.95445	1.38186	1.29292	1.56284	1.34607	0.982936	1.99804	0.917724	1.03754	2.59057	0.995665	1.13078	1.8046	1.57283	3.15797	3.22464	2.38755	69.4989	76.9121	-0.147698	0.656229	0.998919	78.3024	79.1371	-0.0126232	0.980443	0.998246	69.0837	82.313	-0.252714
SA_RS04140	43458	42170	35065	39540	40692	58321	47887	44209	38363	38532	32217	36259	28193	26578	36723	23116	32911	46433	6121.73	6685.25	4652.49	6721.17	6948.19	4340.2	4318.46	5230.69	5599.54	5599.02	5261.49	3997.91	4884.41	4937.23	4884.24	8136.68	6038.03	9520.26	38936.4	37527.3	0.0531727	0.861661	0.998919	33032.3	38658.4	-0.226898	0.375953	0.719744	35236.6	40216.3	-0.190722
SA_RS04145	11891	10097	9898	9876	10635	14266	12115	9992	10678	10116	7961	8590	7650	7258	10798	6367	8548	11048	1421.88	1435.7	1071.63	1366.07	1333.07	1006.11	1034.77	1235.88	1397.64	1187.12	1172.56	934.748	1083.63	1035.63	1076.86	1689.52	1214.26	1922.85	9436.95	9948.75	-0.0762176	0.763684	0.998919	8629.13	10251	-0.248471	0.276248	0.628401	10052.9	10663.9	-0.0851843
SA_RS04150	12483	9202	9442	10080	9844	13751	10919	8255	8852	7851	6703	6452	7875	6909	10164	6385	8722	10607	2333.02	2022.46	1724.21	1945.9	1721.37	1496.92	1542.82	1601.34	2056.24	1893.79	1422.36	1465.13	1567.73	1362.9	1717.39	2545.38	1425.51	2885.43	8413.47	9848.37	-0.227206	0.324372	0.998919	8020.82	10152.3	-0.339993	0.157512	0.477436	9124.26	10560.7	-0.210993
SA_RS04155	22769	18115	16937	17521	17021	21975	19976	15810	15948	13825	12125	11307	14114	11510	18310	11105	13051	15690	2136.13	1857.33	1551.22	1922.91	1654.9	1251.82	1389.22	1448.21	1859.44	1652.39	1257.28	1279.14	1360.72	1237.54	1289.97	2041.88	1254.03	2142.52	15670	17892.8	-0.191378	0.483557	0.998919	13997.9	18445.3	-0.398055	0.100021	0.373582	16416.4	19187.8	-0.225084
SA_RS04160	44742	40673	35232	39466	45971	52273	30420	29981	28532	35276	28654	34335	35953	37678	39052	31740	39991	37319	4882.7	3290.03	4596.42	5022.13	3650.46	4766.68	3361.5	3013.84	4613.15	4329.51	3731.71	4252.73	4274.92	3401.92	4597.89	5649.89	4429.53	5927.79	37493.6	35417.9	0.0821652	0.763428	0.998919	35389.9	36517.1	-0.0452346	0.852758	0.97555	33040.9	37972.8	-0.200722
SA_RS04165	1087	1225	1212	815	1024	746	1092	1299	978	803	894	680	931	949	974	707	857	425	337.266	335.785	338.401	430.047	449.685	341.344	328.773	293.714	327.123	254.197	241.514	269.326	270.733	301.769	280.14	229.245	249.418	191.933	1198.89	986.88	0.280839	0.168605	0.998919	773.261	1016.46	-0.395205	0.00871563	0.0794052	1004.12	1057.08	-0.0742005
SA_RS04170	449	567	663	442	666	452	609	529	765	870	578	499	783	516	641	431	702	409	273.266	367.327	558.266	390.445	359.213	364.059	352.78	450.654	422.287	270.416	513.265	322.057	345.393	382.703	450.12	272.456	359.017	362.31	557.409	596.24	-0.0965564	0.777403	0.998919	568.268	613.038	-0.108715	0.788227	0.953734	659.658	637.118	0.0505651
SA_RS04175	1289	847	1758	1282	1326	1210	1382	1124	1388	1200	1108	1047	1088	711	1110	999	1087	740	247.737	263.234	244.966	184.186	241.024	158.413	295.398	258.208	230.924	247.683	223.564	235.732	217.16	231.671	220.099	230.325	237.881	207.008	925.702	1190.76	-0.36323	0.1488	0.998919	1153.36	1226.28	-0.0887328	0.548198	0.838985	1339.21	1275.34	0.0707617
SA_RS04180	5976	4797	7649	5885	6341	4892	6592	5394	6599	5254	5331	3928	4686	4184	5312	4679	5452	3273	358.648	392.077	329.458	325.735	361.181	291.093	401.341	383.335	345.084	355.038	305.655	344.768	324.276	348.065	344.719	290.778	278.679	285.905	4965.86	5449.19	-0.134029	0.49417	0.998919	5254.33	5611.93	-0.0951044	0.583411	0.864799	6173.44	5836.99	0.0808463
SA_RS04185	1695	1642	2213	1958	1738	1357	1718	1512	1757	1259	1349	1079	1167	1262	1487	1406	1409	1228	519.125	521.461	418.71	569	516.667	448.069	592.564	520.855	492.973	602.818	373.776	528.693	453.577	449.478	454.638	411.624	390.66	547.417	1524.98	1442.57	0.0799778	0.712261	0.998919	1542.72	1486.28	0.0534949	0.847643	0.97555	1720.78	1546.03	0.154424
Novel00111	1	1	2	0	0	1	4	6	2	2	0	0	2	3	0	0	0	3	0.650296	2.57791	1.52364	0.73578	4.35331	2.2616	1.13708	1.25888	0	0	1.26074	0	0	0	0	0.644064	0	2.83956	3.45895	2.21282	0.642689	0.624331	1	0.600133	2.27021	-1.86076	0.38314	1	1.20592	2.36088	-0.941798
SA_RS14335	116389	194830	97977	276134	200635	158794	106134	111549	119921	143885	132079	189200	228870	133515	93910	201878	213307	142501	45788.7	41380.7	105481	86724	48963.1	60892	33699.4	45665.1	39991.6	109204	54871.3	97510.6	67259.4	56529.4	88410.5	61872.7	87992	81598.6	151962	148193	0.0362364	0.938877	0.998919	208863	152429	0.454415	0.350271	0.697215	99340.3	158357	-0.672732
Novel00112	206	204	160	217	219	229	179	152	137	104	101	142	208	196	132	165	258	132	38.1006	32.8106	45.0679	42.6905	31.3664	42.0246	25.8723	24.5261	26.427	40.3455	18.6458	37.4683	34.515	20.3226	50.2732	41.9487	31.0476	35.535	191.101	189.812	0.0108188	0.969113	0.998919	163.887	195.51	-0.255455	0.523646	0.820672	136.24	203.271	-0.575933
SA_RS04195	296	235	299	120	168	116	671	559	641	489	479	315	332	318	351	131	226	58	130.107	292.3	170.957	116.873	274.144	162.039	114.903	272.716	167.004	53.0228	208.354	70.6964	62.9244	229.055	104.658	50.4994	163.68	37.107	384.265	408.781	-0.0893752	0.854573	0.998919	235.584	420.032	-0.833511	0.173591	0.504321	412.035	436.89	-0.0848153
SA_RS15360	123	127	143	54	87	51	265	251	323	265	239	164	142	111	179	55	95	24	119.163	254.437	161.163	139.213	271.312	124.665	121.123	302.889	187.716	52.5899	248.867	65.4209	71.8218	251.901	96.9647	48.9357	187.827	33.8429	168.587	167.143	0.0122813	0.97988	0.998919	117.963	171.761	-0.540504	0.429676	0.754868	206.156	178.644	0.206005
SA_RS04205	837	628	885	285	452	217	1956	1713	1900	1557	1652	861	1132	844	1120	413	620	155	163.513	378.698	259.068	138.811	373.372	191.141	151.155	359.272	236.84	55.9685	294.849	99.059	75.2429	351.101	127.606	41.9861	198.841	44.0735	1099.85	1241.96	-0.175325	0.732628	0.998919	717.893	1275.88	-0.829416	0.203422	0.546489	1249.26	1326.86	-0.0870238
SA_RS04210	0	4	3	0	5	0	0	3	1	2	2	2	1	0	4	0	5	0	0	0	1.06947	4.13169	3.05569	0	2.39444	0.883636	3.95276	0	1.76988	0	3.88956	1.98635	4.80898	0	2.15842	0	2.39043	0.354264	2.80733	0.271867	1	0.600133	0.363104	0.789861	0.845385	1	2.60665	0.376385	2.82402
SA_RS04215	36	20	37	44	46	36	14	12	16	9	16	17	53	31	47	56	30	7	9.82171	3.78538	16.9395	6.17379	3.65277	9.80459	8.82547	4.2252	13.8801	12.0673	2.38018	18.7581	10.694	4.74896	8.62299	9.72759	5.48289	2.77972	21.9226	33.8784	-0.624958	0.391304	0.998919	38.3815	34.9054	0.135358	0.879445	1	32.4647	36.2631	-0.158606
SA_RS04220	102	69	113	180	131	201	141	100	130	143	136	109	111	42	112	116	99	80	27.3565	37.478	34.8757	20.9386	29.9239	13.0585	26.4966	33.7479	32.5154	48.5293	37.1775	38.1975	29.9386	39.682	27.9736	53.3918	34.5591	31.2298	72.6506	112.554	-0.630624	0.133003	0.998919	144.842	115.797	0.323629	0.251331	0.601425	113.288	120.413	-0.0891214
SA_RS04225	80644	68077	62545	96583	75074	62322	37443	43448	23670	33629	29850	44891	74025	53509	65610	64128	72474	47590	3866.97	1779.37	4158.31	3693.48	2324.48	2974.46	2622.06	1098.6	3405.48	4655.54	1563.13	3775.4	3067.52	1557.17	3661.28	2959.77	2544.68	3321.49	57060.9	61882.3	-0.117022	0.777546	0.998919	65519.3	63828.6	0.0377148	0.94298	0.997386	48900.3	66353.6	-0.440333
Novel00113	22	10	24	24	13	29	25	13	33	18	19	31	18	14	28	13	23	13	0.962854	1.08436	0.92289	0.495193	0.634801	0.710312	0.918333	1.39796	1.32649	1.05589	0.763649	0.698549	0.48482	0.90466	1.06052	1.25705	1.60389	0.828131	12.8253	20.5459	-0.682577	0.187319	1	18.0317	21.1565	-0.227981	0.64621	1	27.2441	22.0044	0.30224
SA_RS04230	161	135	125	115	114	82	33	21	14	13	15	18	94	160	126	114	114	114	15.2554	3.09889	10.4343	14.4733	2.2201	17.5752	10.3552	1.28401	12.9234	10.9538	1.19405	13.2622	9.20451	1.54626	11.3803	7.69535	2.01625	15.7224	109.968	91.9468	0.258223	0.760446	0.998919	84.5561	95.0772	-0.17052	0.852737	0.97555	85.4972	98.8728	-0.209986
SA_RS04235	35	61	27	89	24	97	27	39	14	26	13	56	21	89	18	35	20	57	4.87245	3.72511	3.42483	9.6083	6.05761	14.3633	3.2862	1.88647	2.71245	12.4549	3.50862	5.98224	2.84702	1.96887	2.93333	13.3743	9.21601	11.5497	65.7164	26.1445	1.3268	0.00673536	0.3268	49.497	26.9628	0.87565	0.156431	0.476775	18.6197	28.0477	-0.591078
SA_RS04240	1	0	10	6	7	5	3	0	8	7	2	0	3	8	2	2	9	10	0.272825	0.811152	0.958839	0	0	2.53022	2.38526	2.1126	0.590642	1.64553	1.85125	0.669932	1.62735	0.593621	2.5869	1.35105	0	3.97103	2.83801	2.26669	0.324079	0.874785	1	4.77138	2.32621	1.0604	0.364865	1	6.11593	2.41744	1.36017
SA_RS04245	52	12	41	12	31	0	331	172	305	213	158	80	43	21	41	12	33	22	10.7796	68.0022	10.4426	2.8146	39.7817	5.04662	7.43077	61.1985	9.20009	2.50064	42.8017	3.05419	5.47595	35.6328	7.20717	0	19.6049	6.63803	70.4162	130.406	-0.88932	0.425272	0.998919	72.371	133.675	-0.884046		1	121.819	139.145	-0.192217
SA_RS04250	22843	41430	20927	6387	14309	9241	18740	15739	27710	23142	21256	10536	19017	15340	19603	8070	17778	6590	16185	13159.1	15784.9	33213.2	12442.1	12599.9	12963.4	19003.7	15034.6	4549.12	15894.4	7020.19	8639.09	16384.6	13270.7	6484.8	8824.91	6796.14	24952.1	19280.9	0.371993	0.422878	0.998919	12100.6	19869.4	-0.715451	0.14342	0.454722	21711.3	20662.2	0.0714534
Novel00114	25	34	40	31	71	58	10	9	9	9	13	1	24	20	41	37	36	10	7.54316	2.99026	8.48329	11.6072	3.02979	6.99562	10.5517	2.62844	13.3908	9.40256	2.63232	13.7066	18.2545	4.26728	11.4437	17.3324	0.356688	4.39169	21.7657	19.0735	0.194256	0.791896	1	26.8837	19.6754	0.446976	0.579974	1	29.0137	20.4517	0.505669
SA_RS04255	328	303	383	411	604	408	192	186	147	200	160	276	313	329	433	345	487	287	213.297	123.74	238.449	222.941	134.953	248.022	217.751	92.5275	304.796	268.673	126.074	275.452	334.694	113.194	333.651	262.778	212.176	271.651	283.669	267.843	0.0832991	0.837467	0.998919	323.961	276.131	0.230219	0.611201	0.876496	311.197	287.064	0.116366
SA_RS04260	356	339	312	422	619	450	198	208	137	232	159	288	385	355	430	389	717	320	177.894	98.0554	225.378	191.667	115.966	205.647	136.306	66.2634	232.589	211.979	112.378	238.658	263.573	86.4374	377.469	222.711	170.129	232.744	312.694	303.628	0.0430269	0.920966	0.998919	354.165	312.954	0.178341	0.701845	0.920747	286.386	325.29	-0.183975
SA_RS04265	96	93	100	72	169	171	91	65	104	109	98	96	104	131	81	61	129	172	23.9857	22.5329	30.4406	26.2906	18.1197	37.9433	21.844	25.1511	21.9066	18.0836	26.3992	18.7123	35.9804	26.6379	33.9564	42.315	28.3548	62.5499	100.424	93.238	0.107825	0.786677	0.998919	79.1651	96.0063	-0.273757	0.399937	0.735257	90.3594	99.8138	-0.140572
SA_RS04270	207	218	207	157	261	143	45	29	29	36	45	30	251	181	316	145	305	83	155.978	33.6049	221.568	185.86	24.3808	158.108	136.369	21.1512	257.745	118.923	26.2954	134.146	167.584	36.8893	242.128	106.72	26.7233	91.031	148.449	165.095	-0.152846	0.860779	0.998919	116.773	170.287	-0.544765	0.509372	0.811012	181.585	176.928	0.0374701
Novel00115	6	6	5	5	2	12	16	8	15	16	8	7	10	0	0	0	2	2	3.21237	8.48965	6.27211	3.63464	4.77882	0	2.34043	7.77334	0	2.69101	8.3038	0	0.912437	4.6597	1.12812	6.36316	4.43044	1.55855	4.7837	10.1652	-1.08349	0.349937	1	6.37787	10.4382	-0.693886	0.587478	1	6.14032	10.8539	-0.814959
SA_RS04275	1788	1436	1634	1478	1753	1271	295	291	263	236	203	190	1842	1043	1807	1166	1710	438	975.624	159.527	1177.45	886.556	177.16	659.754	779.503	138.903	1067.29	810.7	124.827	781.141	815.072	120.505	983.021	686.876	122.559	347.862	959.122	1282.38	-0.418973	0.603791	0.998919	990.93	1323.72	-0.41779	0.626469	0.885353	1199.51	1375.56	-0.197567
SA_RS04280	200	220	142	70	100	131	144	116	89	113	79	89	141	244	109	59	90	139	139.622	99.6285	115.315	173.774	90.3525	197.469	86.6692	60.1392	82.3685	49.124	76.4693	50.57	59.4873	59.9993	66.1942	90.5763	73.4498	141.24	201.26	153.747	0.388214	0.330396	0.998919	78.9559	158.54	-1.00274	0.00272221	0.0348594	107.828	164.887	-0.612772
SA_RS04285	6197	4385	4714	6248	6686	3624	2896	4521	1593	1903	2442	2965	6384	2406	5134	4359	6573	1647	3723.82	1724.65	4494.07	2981.35	3031.09	1676.05	2476.55	926.542	3339.43	3774.15	1108.48	3215.95	3423.52	1596.42	4161.24	2156.82	2106.24	1440.52	3895.84	5007.34	-0.362063	0.432899	0.998919	4238.69	5163.17	-0.284653	0.617993	0.879672	3693.14	5366.69	-0.539194
SA_RS04290	307	277	218	87	234	229	223	158	180	167	126	88	246	320	142	115	166	239	75.1226	54.0796	70.5192	76.6918	43.1366	90.7748	46.638	42.6331	37.6123	21.4004	39.6125	34.5498	48.7919	33.5426	42.7949	55.4991	25.456	85.1232	262.028	247.064	0.0848409	0.822721	0.998919	122.326	254.695	-1.05825	0.00237846	0.0315078	170.08	264.856	-0.637244
SA_RS04295	242	201	271	174	284	279	300	262	339	354	282	343	233	172	268	159	259	133	55.7676	68.5148	62.9017	52.4083	67.3635	45.9492	54.5993	75.6152	66.8515	40.3076	79.0776	44.9863	55.7679	70.6985	62.8809	63.678	93.4408	44.6104	219.217	245.914	-0.165541	0.54363	0.998919	223.007	253.108	-0.181349	0.607223	0.874234	279.988	263.217	0.0883819
SA_RS04300	1096	2440	1451	768	1520	1515	574	723	755	453	723	680	1108	3155	1497	667	1571	872	315.327	163.666	373.448	794.286	232.084	1052.28	364.98	210.252	466.21	222.117	126.337	235.609	372.643	226.299	476.188	431.699	231.278	365.161	2198.48	896.701	1.29389	0.0333505	0.756196	637.84	924.489	-0.535615	0.221012	0.572396	1189.87	960.989	0.308279
Novel00116	13	11	5	7	10	6	13	4	9	8	7	6	18	15	10	13	12	4	5.25964	5.21257	8.53149	5.0355	1.80563	7.03537	1.76862	3.5245	4.37948	2.84696	3.13752	6.45761	3.44756	3.08109	5.115	2.40426	2.86972	2.35554	10.4402	14.2169	-0.442762	0.548601	1	9.66994	14.6309	-0.6106	0.384552	1	7.82219	15.2072	-0.96694
SA_RS04305	1065	1293	1588	2372	2495	2361	218	283	180	197	223	247	1739	1299	2406	2021	2835	1531	358.562	72.739	685.89	492.55	106.306	506.999	467.43	58.6584	876.84	802.787	64.2931	835.405	715.789	81.6797	1005.59	787.28	98.3076	750.254	998.454	1003.91	-0.00775786	0.992652	0.998919	1594.08	1034.5	0.623816	0.523256	0.820672	1373.29	1074.44	0.354076
Novel00117	12	9	6	8	9	14	1	3	7	7	3	7	4	12	4	4	9	21	7.0912	0.585645	2.7691	6.01752	1.97795	8.22058	3.09985	4.00386	2.55863	4.75225	4.00977	2.90211	4.5319	1.92865	5.60316	8.19378	4.89003	18.0624	8.35186	5.34971	0.63897	0.571957	1	6.18085	5.54668	0.160046	0.886358	1	5.35318	5.77108	-0.106684
SA_RS04310	120	125	143	186	189	226	72	50	81	80	57	85	118	74	175	174	175	130	23.8351	14.1731	27.4573	28.092	11.0806	17.0393	24.8327	15.5727	37.6256	37.1381	15.4031	42.4328	31.9888	12.317	36.6207	44.4593	19.9586	37.5835	85.9769	99.7546	-0.213097	0.664967	0.998919	150.414	102.829	0.54806	0.290643	0.642312	129.096	106.898	0.272055
SA_RS04315	950	1111	1346	1154	1614	1082	542	549	810	716	855	688	779	859	1267	1097	1474	826	250.545	141.663	240.679	331.522	161.544	262.626	310.354	206.771	361.7	305.941	183.045	355.209	362.714	245.314	409.554	282.623	214.499	317.073	871.375	726.343	0.262776	0.51157	0.998919	1005.92	749.124	0.425063	0.280734	0.635238	1094.75	778.918	0.491114
SA_RS04320	878	844	881	1075	1734	1546	231	223	361	546	396	592	886	797	1151	1026	1535	1125	389.533	101.568	460.494	423.672	110.385	409.913	341.725	155.024	552.758	479.435	234.815	558.874	655.539	191.135	717.481	679.325	310.49	726.475	646.774	649.03	-0.00489239	0.994454	0.998919	902.348	669.744	0.430098	0.489978	0.800547	778.112	696.052	0.160808
Novel00118	3	1	4	2	3	2	1	1	6	3	6	1	2	2	1	0	3	0	2.63731	0.871237	2.05973	0.994666	0.980838	2.03823	3.07434	5.10545	0.95159	1.76743	2.55649	0	2.2473	5.73833	2.77852	1.74136	1.03924	0	1.39269	1.91699	-0.461693	0.756024	1	1.53092	1.9801	-0.330676	0.84223	1	3.39266	2.05902	0.737463
SA_RS04325	1494	1379	1809	1940	2262	2609	945	1064	1133	1524	1164	1766	1356	1884	2220	1846	1751	1946	595.988	373.607	633.704	622.427	473.571	871.267	630.924	437.481	958.627	777.964	589.326	904.138	768.916	505.166	735.911	1030.81	832.824	1129.92	1502.64	1216.48	0.304868	0.408147	0.998919	1787.89	1254.08	0.511592	0.119578	0.413856	1669.16	1303.85	0.356305
Novel00119	4	6	3	3	5	10	4	2	1	4	1	4	2	5	0	3	6	2	0.630852	0.625207	0.369519	1.07067	0.351928	0.914157	0.413657	0.152655	0	0.47562	0.61152	0.580905	0.67195	0.171578	0.996944	1.56202	0.745767	0.459109	4.50365	3.12089	0.51933	0.620698	1	3.31447	3.217	0.033076	0.975551	1	1.18378	3.34731	-1.4594
SA_RS04330	8380	8781	8326	6526	7997	7995	2714	2689	3137	3804	3049	3429	12733	10972	13199	8628	12140	6394	3132.38	1005.39	5575.72	3713.74	1121.44	4754.44	2720.93	1134.98	5340.49	2452.16	1378.33	3959.65	2547.16	1239.89	4780.8	2959.83	1515.21	3478.73	7806.07	7862.65	-0.0104084	0.988571	0.998919	6559.03	8101.57	-0.304734	0.647084	0.895179	8093.54	8415.94	-0.0563558
SA_RS04340	96	86	141	103	125	108	60	37	55	59	48	43	152	176	130	123	165	90	23.2514	14.4021	43.1282	23.5675	9.99854	49.4167	29.8571	12.8939	34.0825	25.0776	13.852	36.5762	25.7981	12.6478	42.1031	25.9072	12.3118	31.7277	104.417	100.93	0.0499114	0.942888	0.998919	98.0792	103.915	-0.0840415	0.885719	0.986272	104.381	107.966	-0.04757
SA_RS04345	0	0	1	0	0	0	0	0	0	0	0	0	0	0	1	0	1	2	0	0	0	0	0	0	0.114651	0	0.14195	0	0	0	0	0	0.138158	0	0	0.381745	--	--	--	--	--	--	--	--	--	--	0.646126	0	1.77671
SA_RS04350	1	0	8	2	2	4	0	0	0	0	0	0	1	2	0	0	1	0	0.0752324	0	0.0881342	0	0	0.174429	0.526194	0	0	0.151254	0	0	0.128214	0	0.0792605	0.298046	0	0	0.709504	0.656951	0.114144	0.970417	1	0.630721	0.678701	-0.0787833	0.980715	1	2.32327	0.705195	1.74212
SA_RS04355	0	0	0	0	0	1	0	0	0	0	0	0	0	1	0	0	0	0	0	0	0	0	0	0.436764	0	0	0	0	0	0	0	0	0	0.373148	0	0	--	--	--	--	--	--	--	--	--	--	--	--	--
SA_RS04360	1	0	3	2	0	0	0	0	0	0	0	0	1	2	3	3	2	0	0.181884	0	0.213075	0	0	0.421703	0.477052	0	0.590642	0.365674	0	0.669932	0	0	0.383244	0	0	0	0.709504	0.656951	0.114144	0.970417	1	1.79885	0.678701	1.40434	0.5417	1	1.93838	0.705195	1.47399
SA_RS04365	1	4	4	2	5	7	0	0	0	0	0	0	4	1	4	4	7	3	0.194556	0	0.911683	0.880524	0	0.225542	0.680386	0	0.842392	0.391152	0	0.955477	0.828922	0	1.43481	1.34884	0	0.849539	1.71828	1.71974	0.0201685	0.992569	1	2.18822	1.76801	0.306545	0.888128	1	2.58451	1.83435	0.511128
Novel00120	0	0	0	0	0	0	0	0	0	0	0	0	0	0	0	0	0	0	0	0	0	0	0	0	0	0	0	0	0	0	0	0	0	0	0	0	--	--	--	--	--	--	--	--	--	--	--	--	--
Novel00121	0	0	1	0	0	0	0	0	0	0	0	0	0	0	0	0	0	0	0	0	0	0	0	0	0.529833	0	0	0	0	0	0	0	0	0	0	0	--	--	--	--	--	--	--	--	--	--	--	--	--
SA_RS04370	0	0	1	0	3	1	0	0	0	0	0	0	0	1	0	0	0	0	0	0	0	0	0	0.249015	0.187799	0	0	0	0	0	0.549114	0	0	0.212745	0	0	--	--	--	--	--	--	--	--	--	--	--	--	--
SA_RS04375	36	41	45	31	42	69	21	16	19	14	23	7	60	33	46	32	69	30	17.6183	10.1854	34.3996	22.703	8.73653	18.7223	19.2542	9.00033	24.3686	15.2509	6.64162	19.2277	17.515	12.2457	35.5765	33.4449	4.04982	21.3699	31.1598	38.461	-0.299575	0.64809	0.998919	26.4371	39.5968	-0.585006	0.400121	1	35.3699	41.1366	-0.215791
SA_RS04385	733	526	835	775	986	569	282	321	240	254	255	235	875	501	878	692	1248	293	269.742	102.847	377.218	219.012	131.797	213.73	268.647	85.4866	349.743	286.693	90.6069	312.656	309.187	102.089	483.85	207.384	102.232	156.939	466.913	616.564	-0.400802	0.448668	0.998919	590.069	635.651	-0.107436	0.866657	0.979265	629.824	660.545	-0.0686413
SA_RS04390	120	133	163	111	193	161	46	39	56	80	66	37	167	128	205	115	267	92	57.5414	21.8601	93.8113	72.1585	20.8651	71.1528	68.3341	25.9914	106.405	53.5048	37.1854	67.7037	78.8598	34.43	134.885	76.4615	20.9737	64.2103	104.095	109.303	-0.0692969	0.920782	0.998919	103.789	112.637	-0.117736	0.844125	0.974345	137.762	117.025	0.235801
SA_RS04395	917	946	1051	603	1027	636	577	562	778	494	758	552	676	1233	935	475	871	741	127.285	79.3743	109.924	148.572	87.0364	198.406	127.545	104.527	140.485	84.1388	66.4689	80.9501	121.472	114.465	127.373	87.4346	90.5779	149.708	952.256	690.379	0.463948	0.249825	0.998919	523.349	712.058	-0.44441	0.117214	0.409267	880.981	740.494	0.250611
SA_RS04400	217	176	273	112	221	106	100	58	134	80	146	70	155	326	219	114	217	83	44.4023	20.2788	37.155	40.747	13.2413	77.3298	48.8382	26.5395	48.5065	23.0375	15.8679	28.6396	38.5334	32.5007	46.7797	21.4818	16.9324	24.7196	195.498	150.634	0.376046	0.574806	0.998919	103.714	155.476	-0.586024	0.190655	0.528197	199.066	161.674	0.300453
SA_RS04405	757	851	850	490	824	617	462	391	619	443	531	404	616	1037	874	397	912	447	131.153	79.3271	125.027	166.821	75.5818	208.279	128.752	103.805	163.91	85.3396	74.3996	84.4481	121.649	100.086	166.468	105.873	82.7447	112.722	791.808	586.147	0.433938	0.347088	0.998919	442.038	604.46	-0.451444	0.120374	0.415361	751.214	628.521	0.257226
SA_RS04410	48837	52289	29270	44775	41676	32169	27746	34797	19426	29859	21060	31412	58822	36626	51874	41863	55980	25732	35667.3	20082.5	50326.9	43208.4	28354.3	31009.4	18689.4	13732.4	41009.1	32872.1	21138.7	37537.6	25936.2	16733	43073	23268.9	27120.1	27353.5	42728.6	43955.8	-0.0408483	0.921691	0.998919	39380.4	45292.1	-0.201786	0.64104	0.891542	33024.4	47071.6	-0.511332
SA_RS04415	548	563	459	455	818	829	423	391	313	350	228	320	428	512	273	355	462	692	91.6002	70.0732	83.8107	106.478	72.9204	99.213	67.0779	50.641	49.3956	76.4536	56.711	72.8551	116.511	41.4615	81.3598	137.242	63.2326	168.36	507.389	444.568	0.190745	0.472673	0.998919	386.741	458.26	-0.245321	0.328375	0.674945	328.237	476.566	-0.536929
SA_RS04420	4392	2678	3320	2568	2918	2533	3073	3176	2291	2566	2381	2048	4225	2710	3044	2365	2725	1951	820.848	569.192	925.053	566.302	662.274	587.155	542.487	414.446	615.821	482.466	464.879	542.685	464.713	484.121	536.561	468.871	452.487	530.732	2961.41	3749.3	-0.340262	0.214834	0.998919	2500.69	3863.94	-0.627764	0.0187873	0.132837	2763.02	4017.18	-0.539929
SA_RS04425	6553	5018	5381	5004	4495	3969	5461	5297	3560	3658	3375	3015	5292	4956	4631	3940	3952	2601	713.49	589.272	675.005	618.18	643.479	625.55	512.226	375.18	545.798	547.691	386.078	526.696	417.039	399.775	453.332	428.003	388.07	412.198	5281.86	5498.77	-0.058045	0.734542	0.998919	4209.85	5666.73	-0.428824	0.072748	0.311681	4322.7	5893.08	-0.447113
SA_RS04430	7254	5447	5069	5683	4132	3801	5447	4372	3657	3339	2977	2559	5478	4644	4224	3619	3522	2637	825.801	614.542	730.567	701.604	555.309	612.877	504.512	402.963	520.513	650.349	368.466	505.828	400.828	368.698	422.415	428.562	344.385	436.944	5000.79	5772.64	-0.207068	0.352845	0.998919	4203.27	5951.21	-0.501691	0.0997269	0.373508	4117.63	6189.11	-0.58793
SA_RS04435	4099	2963	2737	3449	2100	1981	3176	2825	1695	1790	1458	1530	2677	2060	2085	1967	1585	1210	1255.39	964.004	960.485	1026.76	965.334	731.396	732.872	502.475	691.223	1061.86	531.421	739.644	548.051	485.796	511.427	600.904	553.948	539.393	2707.82	3143.16	-0.215099	0.399757	0.998919	2390.7	3241.02	-0.43905	0.19952	0.54343	2066.29	3371.14	-0.706221
SA_RS04440	10522	7546	7212	7623	9302	8395	7121	6175	5191	5111	4517	4325	8157	6757	6930	5666	8766	5205	1071.88	718.928	973.461	869.765	701.846	797.967	642.325	511.849	764.172	780.63	504.705	708.665	807.465	500.602	940.809	847.007	520.846	771.768	7083.06	8213.77	-0.213659	0.394218	0.998919	6143.83	8469.42	-0.463148	0.118132	0.410637	6182.01	8807.38	-0.510658
SA_RS04445	0	1	1	0	0	4	9	2	3	1	4	2	0	0	0	0	0	2	0	9.07331	0	1.15097	2.26994	0	0.889362	2.95387	0	0	0.986077	0	0	4.42671	0	4.03	2.4051	2.96125	1.02548	2.70362	-1.40149	0.603275	1	0.300067	2.76391	-2.95365	0.430081	1	1.22806	2.87842	-1.22767
SA_RS04450	52	94	109	44	91	58	53	12	37	34	37	15	91	137	84	45	62	32	23.5098	23.7474	48.1977	48.085	6.05317	71.804	43.0846	16.1916	41.1087	19.9972	14.9007	24.9789	35.0579	18.1987	29.5317	25.9711	8.01699	21.0578	84.7515	63.8991	0.40836	0.623828	0.998919	41.6	65.7299	-0.66112	0.177709	0.511682	73.0992	68.2998	0.100106
SA_RS04455	1276	791	1384	1590	2302	1961	338	353	367	620	512	666	1415	1008	1474	1515	2350	1216	174.564	45.8266	226.778	122.438	53.8811	159.863	165.536	48.5974	218.279	218.662	82.2204	254.468	268.355	76.2024	338.707	265.705	107.71	242.134	748.06	989.049	-0.402791	0.543073	0.998919	1277.37	1020.29	0.324189	0.628942	0.886917	1040.96	1060.25	-0.026449
SA_RS04460	1867	1636	1902	2144	2800	2594	373	233	391	485	380	448	1606	2054	1966	1674	2971	1968	248.959	49.2934	250.882	246.834	34.6654	317.517	221.741	50.4665	283.777	287.395	62.6916	274.066	318.157	55.1267	417.387	342.588	70.6216	381.968	1366.1	1246.12	0.132651	0.876649	0.998919	1473.48	1286.91	0.19529	0.797031	0.958603	1373.91	1337.66	0.0385855
SA_RS04465	47	32	50	65	50	40	0	0	1	0	0	0	44	33	43	23	52	38	79.6845	0	87.3914	61.3851	0	64.8594	74.1135	1.64104	78.914	110.78	0	47.8762	72.2346	0	92.882	67.1667	0	93.7729	22.615	29.8139	-0.398222	0.824479	0.998919	29.4541	30.8096	-0.0644549	0.972791	1	30.1288	32.015	-0.0871064
SA_RS04470	1386	953	1539	1590	1849	1853	880	885	1101	1328	1022	1179	1209	970	1360	1324	1397	1259	232.494	146.294	237.582	180.875	165.633	188.626	225.703	178.763	246.943	268.112	215.938	272.679	264.292	186.506	246.886	307.851	233.796	307.391	971.906	1112.18	-0.194332	0.49355	0.998919	1415.44	1146.66	0.30386	0.299701	0.650275	1274.83	1192.23	0.0967414
SA_RS04475	844	693	873	1119	1040	744	533	489	586	744	562	628	625	491	836	797	722	537	145.167	90.8549	125.935	134.864	93.8406	97.9016	131.278	97.5585	155.647	193.476	124.046	168.306	152.426	105.161	130.832	126.741	127.691	134.436	577.799	636.998	-0.140571	0.646074	0.998919	886.47	656.989	0.432151	0.171672	0.501815	734.062	683.223	0.103432
SA_RS04480	1368	1008	1557	1490	1813	1240	891	776	1077	1233	1019	839	1302	901	1465	1219	1303	898	147.594	95.2698	164.563	123.049	93.4114	112.691	146.866	112.471	171.092	161.599	128.952	161.473	166.678	119.605	148.108	132.502	107.009	141.018	928.866	1142.99	-0.299057	0.329612	0.998919	1314.52	1178.13	0.158127	0.599086	0.871058	1309.91	1224.83	0.0969653
SA_RS04485	2011	1749	2391	1551	2278	2206	1330	1048	1870	1615	1544	1075	1853	2188	2259	1486	2333	1472	311.979	204.484	336.766	307.001	181.397	393.498	324.297	280.8	379.349	241.877	242.867	283.04	301.138	260.588	381.311	338.95	197.15	332.383	1731.13	1664.69	0.0565058	0.886641	0.998919	1552.34	1715.94	-0.144552	0.604744	0.872991	2082.4	1784.04	0.223162
SA_RS04490	280	219	299	285	311	269	230	212	237	211	206	170	259	200	277	276	282	100	103.844	84.5372	112.529	91.8978	87.7237	85.9879	96.9497	85.0775	111.202	106.253	75.856	125.675	98.2842	83.1162	110.186	98.8085	74.533	53.9811	218.171	245.599	-0.169781	0.463882	0.998919	260.659	253.044	0.0416042	0.893144	0.990205	259.441	263.11	-0.0201681
SA_RS04495	1	3	1	2	2	0	0	0	0	0	0	0	0	0	1	1	1	0	0.10789	0	0	0.366218	0	0	0.0943262	0	0.116786	0.216911	0	0.132464	0.18387	0	0.113667	0	0	0	1.02264	0.302688	1.58225	0.692117	1	1.0201	0.315597	1.52869	0.631726	1	0.646126	0.32881	0.812672
SA_RS15365	5	0	7	3	5	0	2	1	2	0	0	0	2	4	0	2	3	0	9.88992	3.92057	4.63439	0	2.20688	9.17204	12.1052	3.82909	0	5.96506	0	4.85701	8.42737	0	6.25167	0	0	0	1.76131	2.82277	-0.692195	0.661159	1	1.72483	2.9184	-0.780182	0.616697	1	2.65796	3.03647	-0.171127
SA_RS04500	236	278	329	189	362	353	94	72	102	162	111	137	275	233	214	248	335	359	125.88	49.6899	171.837	167.774	42.8483	144.073	153.423	52.6607	123.557	101.339	83.7611	162.41	164.533	64.4112	188.253	186.482	86.3853	278.712	202.068	197.095	0.0365118	0.955835	0.998919	204.779	203.202	0.0109095	0.984104	0.998246	203.548	211.168	-0.0522443
SA_RS04505	529	287	717	665	712	729	962	1137	1204	1222	1123	1248	406	329	571	532	503	438	173.19	312.131	155.716	106.313	415.32	124.866	205.228	381.536	202.354	218.856	387.811	213.842	198.63	399.982	173.495	236.381	483.01	208.717	603.743	592.94	0.025956	0.96696	0.998919	783.544	609.803	0.361668	0.386968	0.726929	787.65	634.424	0.31189
SA_RS04510	771	709	1078	1195	1209	1107	1016	1163	1246	1340	1146	1267	656	587	888	809	928	617	140.772	183.844	140.315	146.468	236.918	124.246	172.08	220.202	175.503	219.331	237.164	181.353	188.099	227.635	178.509	200.183	273.472	163.97	848.021	770.978	0.137356	0.695369	0.998919	1093.95	793.537	0.463287	0.0415415	0.222165	1018.38	825.363	0.302915
SA_RS04515	817	848	1212	1094	1291	877	1338	1241	1681	1870	1655	1321	833	814	1046	905	1187	748	121.201	196.714	144.767	142.337	205.406	139.988	157.195	241.376	167.968	163.144	268.911	164.835	163.196	267.101	185.518	128.855	231.666	161.512	1002.63	944.335	0.0863702	0.789115	0.998919	1258.51	971.21	0.374008	0.262373	0.611254	1249.46	1010.09	0.306715
SA_RS04520	5	10	59	285	79	95	54	58	44	39	25	60	31	26	79	198	8	40	6.41508	68.6629	46.5944	14.5167	83.0266	38.6713	66.1813	54.6421	109.716	367.577	48.5043	311.899	86.3692	34.8953	10.8137	120.719	91.0037	74.6982	32.4858	28.7173	0.178386	0.854257	0.998919	178.677	29.4177	2.60224	0.00638138	0.0639932	58.9881	30.5825	0.946687
SA_RS04525	236	149	477	674	400	378	275	196	244	223	179	153	187	103	244	426	204	186	219.673	253.684	203.913	156.923	203.553	111.144	388.18	219.835	245.846	630.659	201.211	486.844	317.266	181.264	200.053	348.477	168.357	251.997	154.422	220.292	-0.512571	0.122268	0.998919	445.342	226.834	0.972695	0.0390204	0.213639	301.583	235.935	0.354567
SA_RS04530	3030	2167	6138	7344	6481	5991	2851	1887	3240	2459	2335	1467	2490	1696	2494	5551	3450	3384	295.965	275.989	284.929	239.493	205.649	192.047	524.174	306.327	263.696	721.11	232.83	665.71	539.435	248.13	355.033	579.582	169.396	481.112	1986.27	2655.71	-0.418994	0.0192368	0.602336	5215.29	2735.93	0.930666	0.0444094	0.231294	3682.35	2845.31	0.372141
SA_RS04535	2795	2237	5350	8783	5498	5238	3204	2588	2925	2261	2202	1383	2575	1130	2149	5771	2680	1781	327.613	372.193	353.587	296.676	338.454	153.547	548.257	331.854	272.662	1034.89	256.899	830.512	549.14	280.796	330.953	608.083	191.636	303.851	2049.3	2720.73	-0.408824	0.261005	0.998919	5695.35	2801.04	1.02379	0.048918	0.246731	3232.34	2912.93	0.150219
SA_RS04540	903	683	1485	3071	1469	1644	1014	889	825	665	649	549	726	327	637	1802	835	592	542.619	603.867	511.073	464.37	596.026	227.792	780.162	479.848	414.339	1855.06	387.357	1329.47	752.191	424.273	528.622	978.423	389.991	517.782	653.132	835.13	-0.354579	0.388831	0.998919	1869.67	859.998	1.12028	0.045786	0.235048	915.704	894.473	0.0341484
SA_RS04545	6831	5602	11568	19659	11165	12790	7342	6718	6572	5590	5365	3966	5232	2858	4806	12078	5390	5863	827.241	881.167	742.259	767.588	907.705	401.23	1224.78	770.35	630.001	2393.21	656.21	1795.8	1152.14	706.825	687.684	1534.04	567.775	1033.44	5223.08	6126.72	-0.230211	0.534272	0.998919	12579.9	6310.34	0.995312	0.0427238	0.225868	7123.11	6563.5	0.118081
SA_RS04550	693	944	890	693	1506	1412	610	530	984	1111	892	1068	873	982	1147	809	1517	1136	406.146	354.303	599.381	625.976	346.563	667.181	456.027	558.196	727.649	408.275	631.17	582.121	752.096	568.732	936.67	819.6	739.939	969.048	851.578	702.28	0.278376	0.470711	0.998919	866.923	723.03	0.262193	0.421416	0.754549	974.023	751.542	0.374215
Novel00122	12	3	19	22	10	6	19	17	18	11	10	10	16	10	9	19	9	30	13.3514	20.9505	20.8548	3.77662	21.1033	12.8982	18.482	19.3848	10.8392	24.6059	11.8637	25.9546	9.48079	12.1043	10.5497	6.61172	13.1529	48.583	10.3893	15.0081	-0.52959	0.502419	1	17.6368	15.4318	0.186559	0.762872	1	14.3452	16.0445	-0.152085
SA_RS04555	450	478	366	254	365	374	254	276	312	304	256	259	477	531	509	329	543	309	197.798	110.647	245.623	237.725	135.356	270.575	140.651	132.742	242.18	112.232	129.529	177.551	136.711	122.418	251.456	162.817	134.582	197.691	445.79	381.495	0.225102	0.611047	0.998919	299.426	393.223	-0.39347	0.329973	0.675478	384.866	408.735	-0.0869161
SA_RS04560	3010	3685	2926	2452	2907	2922	2376	2245	2420	2614	2204	2586	2824	4174	3413	2224	3428	2308	402.506	314.882	442.395	557.545	334.949	647.055	342.083	313.23	494.028	329.608	338.84	365.138	331.246	320.635	482.946	386.994	408.799	449.22	3505.35	2625.29	0.417118	0.223106	0.998919	2423.61	2705.03	-0.158458	0.462854	0.778517	2820.18	2812.53	0.00386069
Novel00123	140	174	123	104	148	136	87	62	99	86	63	67	89	110	118	67	100	74	61.1598	37.6663	45.5478	86.005	30.2194	55.7075	46.9779	41.8616	55.7994	45.6712	36.4183	35.9359	55.0933	29.9414	46.0246	58.843	34.6009	47.053	119.559	100.041	0.257004	0.595674	0.998919	84.6914	103.218	-0.284721	0.403208	0.738787	108.638	107.356	0.0157305
SA_RS04565	278	228	339	300	560	448	191	138	258	361	309	392	320	344	557	435	753	528	167.052	113.746	225.267	155.017	92.5215	239.634	178.098	150.061	362.303	181.217	210.28	320.931	286.744	202.004	476.71	266.626	278.464	461.805	246.993	254.888	-0.0449872	0.924592	0.998919	372.31	262.586	0.503611	0.206632	0.552536	377.222	272.939	0.466732
SA_RS04570	313	303	500	266	533	565	550	463	676	736	654	651	319	341	542	285	625	462	123.822	215.631	147.837	135.623	204.358	156.383	172.931	258.846	232.093	105.78	282.237	138.425	179.672	281.465	260.486	221.37	304.445	266.019	382.743	372.972	0.0370778	0.914493	0.998919	415.707	383.518	0.116627	0.802454	0.960415	549.288	398.888	0.460984
SA_RS04575	17556	15991	23737	16272	26289	17932	21933	18000	22246	18296	19243	15644	12564	11302	15283	11630	20365	12627	2068.02	2560.49	1733.79	2131.28	2365.69	1543.36	2444.59	2536.43	1948.71	1926.82	2089.14	1682	2638.78	2466.02	2527.35	2092.07	2178.47	2164.95	15621.9	16353.7	-0.0660581	0.821201	0.998919	15150	16838.3	-0.152432	0.514235	0.815061	19282.9	17516.2	0.138625
Novel00124	4	6	6	4	3	16	18	5	13	5	1	5	9	11	1	3	3	13	0.396423	1.76794	1.04491	0.672801	0.552873	1.26379	0.519877	1.24705	0.107277	0.398501	0.480343	0.365036	0.253349	0.107818	0.313236	1.5705	0.585793	1.87525	7.65907	9.80636	-0.359537	0.683345	1	3.9299	10.0581	-1.35248	0.156422	1	6.16134	10.4595	-0.756332
SA_RS04580	570	443	814	678	823	831	967	906	1089	1428	1092	1379	597	522	799	649	746	532	54.9976	92.468	67.4812	48.3626	97.5335	58.3879	68.6664	101.704	83.4498	65.7612	133.561	76.8829	67.6656	114.627	75.8333	79.4124	157.293	74.7134	646.316	674.516	-0.0616577	0.877239	0.998919	895.014	693.63	0.36791	0.338306	0.684031	860.98	721.394	0.254934
SA_RS04585	730	614	605	717	721	881	524	376	472	749	331	550	664	554	507	502	523	693	78.9391	56.1561	84.1158	75.1233	45.3643	69.4484	57.1974	49.4031	59.3454	77.9399	78.5118	66.6483	66.4361	38.9396	59.5831	94.3547	70.3085	109.074	534.539	613.604	-0.198792	0.539619	0.998919	646.33	632.408	0.0322203	0.898312	0.991472	503.57	657.539	-0.38461
SA_RS04590	360	431	365	379	493	466	300	268	329	454	271	296	401	509	452	389	480	313	136.718	112.912	178.405	185.199	113.557	224.091	121.19	120.938	185.811	144.689	167.133	181.38	159.54	111.966	192.051	175.278	132.89	173.016	419.225	341.148	0.297766	0.424736	0.998919	407.219	351.35	0.213346	0.437518	0.75797	369.613	365.249	0.0169913
SA_RS04595	36	42	33	36	42	35	37	44	28	38	19	40	51	38	45	27	27	44	4.4389	4.52138	7.36687	5.85949	6.05317	5.43175	3.55745	3.34175	6.00614	4.46218	4.54193	4.08746	4.41288	2.54871	3.50743	4.27425	5.83054	7.89667	42.8589	40.0791	0.102623	0.799072	0.998919	33.2686	41.2425	-0.303526	0.46962	1	34.3422	42.8663	-0.321455
SA_RS04600	361	606	434	279	505	645	250	236	297	321	324	196	356	616	426	355	425	278	144.011	98.8378	166.371	273.525	105.04	284.873	151.366	114.68	183.953	111.883	124.13	173.873	171.663	140.613	178.619	254.838	92.4312	161.417	505.884	310.489	0.704547	0.137459	0.998919	322.535	319.971	0.0109693	0.974217	0.998246	370.401	332.65	0.155292
SA_RS04605	453	439	418	385	396	313	405	366	344	394	313	328	329	338	355	285	389	223	219.435	194.428	186.7	240.608	197.809	189.805	177.025	161.291	186.143	187.473	185.007	169.5	163.457	164.948	198.522	150.166	187.827	157.228	394.835	375.333	0.0728302	0.737921	0.998919	350.612	386.803	-0.141567	0.45131	0.770231	355.188	402.31	-0.180515
SA_RS04610	1030	1235	1048	1063	1154	1036	1043	1056	822	1053	803	921	888	829	909	751	817	580	305.599	306.686	308.65	414.589	349.571	285.136	271.848	236.063	291.936	317.043	302.849	273.571	291.756	259.193	255.381	304.433	323.035	250.472	1076.55	939.674	0.196281	0.384955	0.998919	943.619	967.808	-0.0360214	0.810565	0.962397	884.613	1006.48	-0.186467
SA_RS04615	3510	3498	3437	3785	3947	3102	3200	3211	2807	3553	2687	3508	2800	2774	2935	2500	2770	2148	333.919	301.703	312.055	376.522	340.824	305.931	285.867	258.475	302.24	361.968	327.651	292.004	319.963	278.096	277.629	292.276	394.52	297.431	3275.62	3015.66	0.119307	0.500873	0.998919	3233.21	3107.16	0.0575094	0.737617	0.938919	2919.5	3231.44	-0.146538
Novel00125	4	5	5	3	5	7	4	5	2	0	3	3	8	1	4	3	3	3	2.21657	2.19674	5.1934	3.13494	3.09136	0.6424	2.42239	1.07274	2.39934	1.67115	0	2.04108	2.36098	1.80858	1.75144	3.84183	1.96525	2.4197	3.77067	5.24647	-0.460982	0.667531	1	2.11421	5.39562	-1.37427	0.313948	1	3.50002	5.60562	-0.668815
SA_RS04620	705	574	624	702	731	656	572	532	493	677	551	606	535	508	577	481	546	456	293.575	236.059	260.989	270.444	247.171	245.231	227.177	198.709	260.085	293.858	273.276	245.918	259.386	249.617	239.538	270.552	298.316	276.383	557.984	574.756	-0.0427106	0.827463	0.998919	611.818	592.418	0.0469861	0.814279	0.964003	540.552	616.117	-0.189201
SA_RS04625	416	413	498	417	467	454	438	327	393	503	388	390	379	409	376	311	377	284	138.099	144.101	147.393	155.126	121.116	157.4	144.537	126.28	135.113	139.157	161.864	126.758	132.103	140.128	131.853	149.27	153.052	137.225	397.81	391.76	0.0221498	0.918234	0.998919	403.535	403.415	0.00184409	0.992247	0.998246	401.206	419.518	-0.0639079
SA_RS04630	6053	5847	6588	6736	7769	7037	5771	5839	5583	7683	5538	7651	5527	5307	5916	5182	5671	4507	358.286	338.538	383.256	391.588	385.616	364.16	340.929	319.867	379.051	400.805	440.833	376.594	391.854	356.621	353.648	412.539	535.369	388.298	5874.5	5523.8	0.0888643	0.559986	0.998919	6447.42	5689.47	0.180555	0.235345	0.58709	5762.61	5916.27	-0.0379802
Novel00126	6	0	2	1	5	3	2	5	1	0	1	0	3	4	0	1	2	0	6.52282	2.15482	3.82072	0	6.06472	5.04112	1.90093	1.05227	0	1.09284	0	1.33475	4.63184	1.18271	2.29069	3.23015	0	0	3.13051	3.47972	-0.155413	0.91143	1	0.704736	3.5971	-2.40267	0.153809	1	0.893368	3.74166	-2.01788
Novel00127	3	1	5	8	7	3	8	12	5	6	10	7	3	11	5	4	6	15	3.09598	8.18205	3.62691	1.16765	13.817	13.1599	4.51126	4.99446	5.58542	8.29922	6.0022	5.06818	6.15565	11.2272	6.52348	3.06631	8.53984	22.5313	8.35077	4.37407	0.926557	0.414479	1	5.88079	4.49292	0.384976	0.685703	1	4.79339	4.67418	0.0235714
Novel00128	2	2	5	7	5	6	9	3	6	7	5	7	4	3	2	4	3	0	1.20691	5.38247	2.82776	1.36556	2.01986	2.09869	2.63794	3.50459	1.30642	4.24632	4.09472	2.9636	2.57106	3.28252	1.90729	3.58602	4.99363	0	2.77292	4.72605	-0.772941	0.489936	1	5.86549	4.84752	0.276158	0.778312	1	4.03879	5.04158	-0.314607
SA_RS04635	62	51	74	52	78	64	58	55	96	107	79	66	82	81	103	50	80	71	22.9941	21.3181	35.6269	21.4009	22.7585	34.8251	23.9942	34.4618	41.3496	19.3865	38.4673	22.7672	24.6501	31.8746	31.2583	23.5084	28.9363	38.3266	64.9464	65.2396	-0.00410126	0.992118	0.998919	67.9746	67.1534	0.0225787	0.959787	0.998246	88.1341	69.7996	0.337157
SA_RS04640	3331	3857	4239	3491	4879	4870	1727	1784	2384	2714	2433	2349	3262	3689	4219	3317	4447	2996	798.626	410.353	916.205	1046.3	477.222	1025.32	888.553	553.245	1094.93	841.375	630.757	976.406	996.779	634.607	1123.28	1156.42	665.775	1045.51	3234.13	2682.66	0.269761	0.563139	0.998919	3206.86	2766.06	0.213331	0.587431	0.865401	3476.94	2875.37	0.274096
SA_RS04645	3165	6029	2717	2689	3417	4447	2194	2643	2640	3401	2763	3524	3392	3899	3500	3133	4633	3194	1192.44	819.212	1497.13	2570.07	1111.01	1702.94	894.961	962.742	1427.39	1018.42	1242.09	1449.24	1097	1132.5	1838.98	1659.39	1569.55	1751.52	4343.06	2818.75	0.623717	0.137115	0.998919	3088.44	2904.29	0.0887095	0.781231	0.95261	2859.19	3019.08	-0.0785151
SA_RS04650	1213	1185	2269	4362	4131	5450	708	840	1227	2531	1756	3307	1279	1429	3070	3999	3700	4175	153.146	88.5881	189.172	169.278	118.327	209.152	250.456	149.945	419.56	553.609	309.757	619.889	444.427	241.193	492.153	681.492	493.578	767.221	1198.42	1032.95	0.214533	0.594304	0.998919	3692.18	1064.66	1.79419	2.6e-05	0.00074891	2134.49	1106.68	0.947692
SA_RS04655	3305	3816	3989	3113	3838	4485	1203	2038	2271	2868	2859	2280	5014	6814	7770	4399	6464	2572	395.198	142.562	702.373	516.284	271.897	944.558	417.022	262.847	1005.71	374.191	332.434	645.823	391.064	371.922	814.323	531.158	322.295	447.644	4415.69	3138.04	0.492815	0.466373	0.998919	3555.17	3233.09	0.137009	0.820023	0.966004	4632.17	3358.66	0.463812
SA_RS04660	13343	13684	13738	10976	11559	10172	5595	6256	8349	7667	7838	5942	15375	17830	18624	11807	14665	6031	1526.3	634.282	2060.35	1771.07	798.435	2364.4	1373.92	924.406	2306.05	1262.12	850.148	1658.22	1126.69	975.406	1767.34	1152.42	803.515	1004.14	13131.3	11166.3	0.233864	0.684167	0.998919	10359.4	11512	-0.152205	0.763445	0.943702	13224	11963.6	0.144504
SA_RS04665	601	778	727	292	492	186	251	394	416	318	412	318	563	405	294	215	330	58	92.0337	38.0927	101	134.8	67.3171	71.897	97.3325	61.6607	48.7337	44.9496	47.2044	40.4228	64.2003	68.6379	53.24	28.21	57.5672	12.9276	543.747	456.767	0.251826	0.614311	0.998919	271.222	471.184	-0.796133	0.0640971	0.291408	445.729	489.795	-0.135306
SA_RS04670	99	130	219	266	367	282	135	115	162	147	108	105	75	97	145	161	249	137	10.2167	13.8072	9.06728	15.1795	13.2413	11.6046	19.7593	16.1821	16.1977	27.5949	14.7054	20.3994	32.2732	12.1253	27.0724	28.8233	12.8098	20.5785	118.09	97.0901	0.280785	0.37253	0.998919	190.685	99.9356	0.930365	0.0135798	0.104338	165.812	103.957	0.672087
SA_RS04675	44	67	150	180	217	167	99	69	102	105	72	77	48	37	93	88	125	62	5.1959	11.5862	6.64032	8.95199	9.09105	5.06516	15.4864	11.6587	11.8878	21.3674	12.0193	12.7587	21.8357	9.24985	15.5514	19.5318	10.7492	10.6566	59.5837	60.0627	-0.0121642	0.980264	0.998919	122.537	61.7183	0.988467	0.0364051	0.203607	108.523	64.1967	0.756322
SA_RS04680	6593	7808	9247	10928	16175	14023	5255	5599	6641	8138	8110	9344	6286	7057	9665	7751	13288	9106	704.911	556.826	787.345	944.556	667.911	874.69	864.377	687.269	1118.57	1174.53	843.436	1017.48	1473.65	943.335	1496.8	1484.94	1181.03	1417.09	7081.63	5801.13	0.287785	0.272228	0.998919	8906.25	5977.02	0.575422	0.0230884	0.152927	8199.08	6214.48	0.399827
Novel00129	11	1	11	13	11	24	13	14	7	10	27	8	4	0	11	5	9	7	1.21251	1.42014	0.516526	0.124718	1.72178	0	1.06008	0.74685	1.31249	1.44048	1.0685	0.676673	1.0332	3.23781	1.04517	2.62013	1.04246	1.12307	5.1331	8.65185	-0.754157	0.609303	1	9.04723	8.9163	0.0204045	0.979551	1	9.29525	9.28017	-0.0125618
SA_RS04685	409	480	368	264	569	1041	506	469	528	765	485	550	425	722	211	329	318	866	101.124	123.988	123.101	134.28	129.379	206.944	79.5485	126.36	56.4709	65.6157	183.349	99.8722	119.879	130.457	82.8346	254.919	160.757	311.651	580.293	426.365	0.444681	0.141021	0.998919	440.911	438.792	0.00744361	0.986207	0.998246	346.954	456.278	-0.394537
SA_RS04690	609	734	547	565	866	1447	1128	813	1160	1662	1009	1230	562	964	380	511	558	1166	165.201	303.25	178.596	225.283	246.061	303.149	129.728	304.577	111.581	154.069	437.029	170.19	200.177	297.77	159.471	388.761	394.436	460.376	870.479	722.287	0.268966	0.439123	0.998919	875.86	742.673	0.238151	0.641816	0.891542	656.586	772.536	-0.234617
SA_RS04695	829	1113	739	780	1461	2158	396	323	579	813	475	450	633	1146	447	742	1043	1562	204.969	97.034	183.348	311.361	89.103	328.474	159.745	138.565	119.633	193.865	194.853	225.244	307.81	127.768	271.687	528.448	131.529	562.124	896.51	594.136	0.593576	0.300484	0.998919	778.852	613.087	0.345309	0.333839	0.67977	554.585	637.486	-0.200524
SA_RS04700	2075	1771	2564	2906	3256	2661	1293	1011	1527	1550	1247	1283	2156	1876	2467	2273	2644	1497	85.0636	52.5315	103.541	82.145	46.2417	89.1541	91.8956	60.5908	109.472	119.755	61.5943	114.404	113.739	55.6143	114.193	108.041	62.1767	89.3234	1615.28	1780.29	-0.140241	0.730102	0.998919	2266.59	1834.8	0.30491	0.456861	0.776048	2099.43	1907.3	0.138517
sRNA00018	15	10	10	7	11	28	24	18	22	25	14	19	5	17	11	4	13	5	40.3061	63.9126	15.7394	30.403	53.9646	52.9555	23.4926	57.2196	31.995	18.9081	65.1183	13.1964	25.1867	40.9262	36.8023	74.517	60.3543	19.5554	15.601	13.5213	0.196941	0.787318	1	11.2667	13.9199	-0.299341	0.753058	1	13.6931	14.4899	-0.0900645
SA_RS04705	3406	3292	4726	5089	4955	3913	2957	2405	3406	3635	2899	2651	3198	3213	3960	3876	4033	2271	132.749	114.218	146.018	145.172	104.582	145.171	161.039	128.491	167.067	199.384	137.333	185.475	164.562	122.922	165.603	151.048	122.144	128.831	3085.23	3052.18	0.0155941	0.949436	0.998919	4204.83	3144.23	0.419336	0.0918898	0.355976	3845.66	3269.33	0.234288
SA_RS04710	7403	8834	8911	10996	14614	17079	4852	5605	6115	8496	7106	9176	7017	8331	10940	9944	13645	11691	1167.55	758.376	1296.46	1576.38	986.279	1523.17	1228.7	933.483	1867.65	1743.3	1298.87	1925.51	1963.98	1219.23	2267.22	2667.77	1710.79	2683.72	7885.38	6184.22	0.350618	0.302441	0.998919	9889.02	6374.32	0.63356	0.0467405	0.238884	8390.64	6627.06	0.340405
Novel00130	39	22	22	35	15	38	57	33	39	41	37	25	42	27	17	18	10	36	5.59897	8.10988	7.06371	3.57358	5.28584	4.49356	2.76132	5.41939	2.64181	5.05106	5.70572	3.17272	1.83499	5.77882	1.5125	5.40313	4.24286	7.52253	28.3736	43.8068	-0.626621	0.12879	0.998919	30.3491	45.0634	-0.561866	0.19347	0.534269	24.6257	46.8617	-0.926335
SA_RS04715	424	267	512	286	463	285	377	276	399	388	329	225	357	145	357	245	409	240	154.831	136.436	152.721	110.316	112.449	61.3821	163.46	141.028	141.114	104.985	137.343	109.843	144.069	130.702	157.35	103.075	97.1289	127.562	236.93	368.063	-0.635057	0.0540662	0.930728	302.016	379.218	-0.327308	0.130394	0.432209	400.389	394.359	0.0227927
SA_RS04720	3610	3353	3361	4408	4189	5156	3288	3155	3091	4642	2799	4403	2817	3304	2929	3535	3195	3711	390.37	352.369	356.859	410.242	380.65	414.183	317.753	323.527	342.846	479.162	486.584	469.326	385.993	329.281	363.992	552.205	562.851	584.088	3395.04	3078.39	0.141206	0.360257	0.998919	4159.46	3171.92	0.391018	0.00471603	0.0522618	2984.06	3298.86	-0.144816
Novel00131	15	3	11	7	13	7	24	30	12	20	17	12	9	18	9	5	5	1	6.32019	10.0218	4.44243	1.4302	14.1032	8.79213	4.05212	4.89398	4.10479	2.96488	8.16868	2.58657	4.66747	7.79259	2.21953	2.92116	5.97717	0.613277	17.6772	14.9383	0.239354	0.79002	1	10.1557	15.3723	-0.589621	0.455136	1	10.1466	15.9954	-0.66352
Novel00132	3	5	4	6	3	4	10	9	9	6	5	13	3	9	1	1	4	5	1.71584	5.66829	2.0101	3.23566	5.74322	5.96735	2.00017	4.98243	0.619107	3.44967	3.32652	0.702218	1.4621	3.11114	2.41028	2.26587	8.78971	4.1624	7.97789	4.97487	0.671234	0.462049	1	4.08194	5.10712	-0.31026	0.785725	1	4.33032	5.31383	-0.292931
SA_RS04725	1690	1214	1866	2149	1924	2843	1326	1422	1283	2009	1339	2170	1375	1526	1690	1886	1492	2069	291.735	226.851	278.063	237.114	273.878	305.379	281.62	214.373	315.79	372.914	336.174	399.723	283.013	251.464	271.345	486.067	442.829	519.852	1441.93	1396.99	0.0457124	0.842129	0.998919	2014.91	1439.84	0.484707	0.0191892	0.134441	1544.07	1497.31	0.044313
Novel00133	5	4	1	4	1	0	4	2	6	6	2	3	2	2	0	1	0	1	8.00084	6.34339	3.74917	7.24206	3.57069	3.71004	1.399	9.29307	0	6.43422	9.30679	1.96463	1.36353	3.48168	0	0	5.67495	2.32907	2.75763	3.42357	-0.319571	0.775378	1	3.45122	3.5326	-0.0174823	0.987921	1	2.16572	3.67612	-0.757055
Novel00134	51	41	42	26	72	37	41	35	63	62	43	38	36	32	36	21	44	12	66.0287	52.6069	54.6015	60.0597	50.5577	48.0281	47.5404	78.9488	50.4516	33.8382	77.8104	33.3809	79.4318	60.5655	60.016	47.4441	58.1596	22.6132	37.3088	40.5071	-0.119154	0.743891	0.998919	34.9804	41.7583	-0.249412	0.630924	0.88718	44.6938	43.432	0.0412219
SA_RS04730	2678	2435	3228	2593	3386	1885	1675	1465	2346	3290	2367	2693	2496	1219	2922	2512	3393	1434	1234.26	765.082	1347.66	1269.79	753.34	651.304	1300.71	1046.57	1457.76	1201.35	1469.86	1421.45	1329.79	1186.83	1647.53	860.451	1467.27	961.975	1763.96	2198.01	-0.317287	0.418795	0.998919	2783.06	2265.87	0.296702	0.320369	0.669227	2710.09	2355.72	0.202236
sRNA00019	3	0	4	5	0	10	3	1	0	2	0	0	0	0	2	0	1	2	1.28302	1.27154	0	0	0.477164	0	1.49562	0	0.925872	2.14957	0.829133	0	0	0	0.450571	4.23574	0	1.24497	0.342301	1.80927	-2.29225	0.389437	1	2.17694	1.8681	0.223411	0.910998	1	1.87307	1.9459	-0.0651695
SA_RS04735	92	77	78	99	102	88	66	40	74	92	53	53	62	61	51	78	61	77	7.21883	5.13238	5.69915	6.83607	3.50183	5.5487	5.35087	5.62021	4.3317	7.80881	6.99761	7.51431	6.8199	4.52427	5.04267	6.83879	4.9162	8.79402	61.5798	69.6382	-0.177917	0.656482	0.998919	89.1981	71.8161	0.311598	0.303171	0.654929	63.9223	74.6948	-0.222722
SA_RS04740	2511	2813	3230	2918	3187	2591	2538	2444	3628	4002	3727	3468	2296	2817	3949	2345	3412	2023	137.013	137.247	146.766	173.669	148.79	178.191	154.088	191.613	233.245	160.056	211.678	157.099	148.182	221.242	196.144	140.023	223.702	160.668	2794.82	2335.86	0.258849	0.133627	0.998919	3034.17	2405.57	0.335133	0.0937205	0.362459	3476.69	2501.54	0.47478
SA_RS04745	8	2	5	1	6	5	7	7	12	16	6	18	3	5	5	3	4	2	1.30956	1.13561	0.575304	0.370427	1.27847	0.948832	0.715578	1.90134	0.885963	0.164553	2.53886	0.602939	0.836925	1.06852	0.689839	0.810633	3.48324	0.476523	4.85163	5.58711	-0.21331	0.824219	1	6.28455	5.7638	0.131074	0.914019	1	6.98125	5.99841	0.210229
SA_RS04750	5	2	3	4	0	10	7	3	6	12	4	4	4	4	5	5	2	2	0.621356	0.862114	0.582332	0.281214	0.415957	0.576254	0.325944	0.721713	0.67259	0.499691	1.44556	0.762881	0	0.540785	0.26185	1.2308	0.587633	0.361758	3.12767	5.03331	-0.693257	0.481256	1	6.80912	5.18011	0.397404	0.660418	1	4.52512	5.38836	-0.266452
SA_RS04755	4	8	5	6	15	5	6	7	7	10	6	6	6	6	4	5	2	2	0.88732	1.31907	1.55923	2.00792	1.73251	1.54296	0.969709	1.50301	0.960484	1.33796	2.15032	1.36178	2.83538	1.44799	0.467415	1.09852	1.57343	0.645756	7.25167	5.13875	0.504687	0.527979	1	6.83971	5.28362	0.384462	0.648665	1	5.06278	5.4925	-0.110225
SA_RS04760	10	11	14	4	33	13	20	13	15	21	20	7	19	11	18	7	5	12	1.26929	2.51587	2.82524	1.57976	1.84104	1.6186	1.55361	1.84288	2.47312	0.51038	2.58384	1.09088	3.56924	2.76176	0.668628	1.63427	1.05035	2.21698	12.1019	15.7659	-0.376512	0.54007	1	10.2885	16.197	-0.645079	0.44179	1	15.1569	16.8359	-0.153596
SA_RS04765	14	10	11	12	28	20	23	10	14	18	20	24	11	8	15	8	10	16	3.86397	6.29114	3.55662	3.12279	3.07937	2.55964	2.6543	3.74004	4.48133	3.32934	4.81572	2.71089	6.58511	6.00523	2.90775	5.46706	7.83055	6.42752	9.66984	15.0438	-0.641381	0.301653	1	12.3005	15.4758	-0.327075	0.602374	1	12.906	16.0995	-0.331474
SA_RS04770	225	482	737	857	1671	1615	393	490	963	2064	1768	1502	409	565	766	895	1889	859	73.6629	127.513	156.866	178.546	178.986	214.436	210.953	305.165	271.459	282.045	655.027	359.754	466.167	629.713	651.553	523.669	581.315	409.333	532.467	331.057	0.6863	0.0576934	0.952138	1238.09	340.21	1.86418	3.91e-05	0.00109992	787.498	353.615	1.15558
SA_RS04775	167	484	182	101	306	180	206	221	196	274	197	220	190	165	221	179	176	129	127.867	156.317	170.426	419.3	188.795	146.457	121.833	145.258	183.166	77.7382	203.365	168.272	199.647	164.098	141.973	136.5	199.132	143.764	299.169	179.742	0.735525	0.121485	0.998919	183.768	184.957	-0.00927981	0.98287	0.998246	192.728	192.308	0.00200766
SA_RS04780	2561	1748	3293	2899	3862	2968	2023	1468	2789	2998	2313	1960	1724	1250	1598	2275	2842	2015	387.181	303.107	305.338	299.008	247.621	219.077	435.259	408.127	261.512	440.579	439.359	422.281	497.526	380.429	452.669	444.413	350.297	443.402	1541.8	1993.65	-0.370822	0.121391	0.998919	2699.66	2055.5	0.393224	0.0426132	0.225801	2396.46	2137.97	0.164781
SA_RS04785	8147	6703	10923	9453	11499	9828	7244	5615	9835	10876	7755	7199	5517	4819	5598	6773	9242	7391	931.931	821.222	739.314	867.545	716.626	639.037	1092.39	1088.94	693.152	1086.99	1205.98	951.224	1120.84	965.077	1113.79	1113.45	973.495	1230.57	5916.5	6596.58	-0.156996	0.486526	0.998919	8881.87	6799.06	0.385543	0.0534813	0.259525	8237.39	7072.14	0.220067
SA_RS04790	55	76	68	45	66	53	84	62	88	65	67	52	83	56	122	49	67	65	21.056	31.8704	37.2246	32.9202	26.4826	24.8533	22.76	32.609	50.5571	17.3179	24.1218	23.0316	21.5306	27.905	27.0233	20.0958	23.5337	36.2196	66.9958	71.2855	-0.0867382	0.815929	0.998919	52.7749	73.292	-0.472919	0.220075	0.572396	90.6499	76.1897	0.249116
SA_RS04795	895	793	1072	462	868	625	576	460	629	649	587	554	1279	1540	1573	616	1064	477	137.499	87.6989	230.19	137.843	78.8479	274.271	143.986	93.5338	261.586	71.3491	96.6504	116.191	113.63	98.1088	172.214	95.0985	100.615	106.663	974.095	897.04	0.119018	0.837229	0.998919	580.295	923.759	-0.670734	0.124901	0.423221	1067.46	959.9	0.153243
SA_RS04800	1443	1099	1552	710	1181	793	587	381	757	709	583	545	1888	2089	2244	710	1457	742	191.881	77.3571	294.109	165.349	56.5259	322.023	180.43	97.4326	322.997	94.9063	91.3893	115.915	133.818	84.339	204.116	104.438	85.6718	143.611	1246.12	1281.96	-0.0408513	0.954499	0.998919	713.11	1321.21	-0.889633	0.0776857	0.324983	1485.55	1372.82	0.113864
SA_RS04805	2152	1619	2171	1405	1426	1269	1223	694	1319	1182	848	920	2680	3117	3357	1301	1923	949	282.989	159.386	412.859	240.885	101.822	475.168	249.596	167.886	477.846	185.727	150.67	210.049	159.789	121.316	266.415	165.275	143.018	181.64	1895.21	1968.2	-0.0544894	0.930683	0.998919	1304.34	2027.87	-0.636639	0.120819	0.416274	2236.88	2107.46	0.0859728
SA_RS04810	1234	912	1409	756	953	726	704	412	832	691	556	529	1733	1988	2131	824	1238	405	186.56	105.481	306.932	156.004	69.4958	348.421	186.237	121.75	348.737	114.894	101.266	152.949	122.771	91.4478	197.186	108.707	94.5443	89.1204	1157.16	1198.94	-0.0511058	0.93856	0.998919	766.604	1234.9	-0.687894	0.129026	0.429775	1427.26	1283.18	0.15354
Novel00135	1	0	0	0	2	4	3	1	0	2	0	2	0	4	0	1	4	5	1.31866	3.92057	0	0	1.47126	6.11469	0	0	0	0	2.55649	1.619	2.2473	0	5.55704	5.22408	3.11772	9.59665	1.76131	1.20389	0.525899	0.807837	1	0.989508	1.2369	-0.339529	0.88333	1	0	1.28828	-2.88011
SA_RS04815	2585	2041	2969	1795	2067	1448	1655	1084	1812	1704	1301	1286	3639	4108	5287	1701	3044	1087	222.308	141.055	366.621	198.598	104.011	409.552	223.232	150.833	492.169	155.178	142.052	179.604	151.473	121.721	275.798	123.334	130.741	136.064	2524.11	2568.78	-0.0252694	0.966348	0.998919	1739.71	2645.41	-0.6046	0.134503	0.439757	3309.25	2748.95	0.267617
Novel00136	1	1	1	0	5	2	1	0	1	0	0	1	2	0	0	1	1	3	0.386997	0.383534	0.906728	0.437869	0	0	0.338344	0.374585	0	0	0	0.475142	1.64883	0	0.407718	0.766577	0.457491	1.68984	0.340882	1.31162	-1.80779	0.437963	1	0.389375	1.34891	-1.90539	0.425725	1	0.60296	1.4014	-1.16316
SA_RS04820	0	6	5	8	7	13	4	5	4	9	8	7	9	11	4	8	9	1	0	0.328999	0.875025	0.563412	0.462983	1.05831	0.362793	0.321322	0.359342	0.66742	0.724042	0.815162	0.495034	0.722308	0.786923	1.06856	0.68677	0.120797	7.65907	4.38998	0.8183	0.523614	1	8.33849	4.49634	0.905103	0.472638	1	4.12512	4.66676	-0.164421
SA_RS04825	16	5	15	15	37	32	11	6	9	9	11	9	12	4	17	11	21	11	2.30865	1.57299	2.02843	0.816291	0.965931	0.669085	1.89226	1.25696	2.6552	2.17571	1.25882	1.94871	4.54924	1.72673	3.19234	4.57305	1.53517	2.3102	5.17722	12.3986	-1.25778	0.0782607	1	11.7141	12.7849	-0.130103	0.836638	1	13.2163	13.2956	-0.014198
SA_RS04830	16	12	18	31	14	26	11	7	14	11	10	18	23	37	17	13	28	14	2.32277	1.58261	3.9116	1.97108	1.13381	6.22689	2.2846	1.96724	2.67144	4.52396	1.54797	2.3171	1.73186	1.57936	4.28249	3.73833	3.08912	2.95823	19.6125	16.2955	0.27003	0.74685	1	18.1388	16.7791	0.119589	0.86784	1	15.6503	17.4359	-0.149363
SA_RS04835	14	12	14	17	10	13	10	5	13	11	12	9	15	16	9	5	14	7	2.07041	1.46563	2.59872	2.00792	0.825004	2.74304	1.81012	1.86086	1.44073	2.52725	1.5769	0.907852	1.26017	1.93065	2.18127	1.9041	1.57343	1.50676	11.4781	12.5556	-0.126855	0.859922	1	10.6087	12.9359	-0.270301	0.704993	1	11.3304	13.4474	-0.236368
SA_RS04840	48	28	32	44	57	50	17	38	27	36	24	39	31	36	48	38	34	41	7.75047	2.72039	5.86392	5.11542	6.84585	6.73864	4.51739	4.21981	8.38953	7.14184	5.63472	7.53332	7.84262	4.21592	5.78386	7.99604	7.44435	9.63582	35.3232	30.618	0.207107	0.700982	0.998919	39.4745	31.6256	0.31935	0.556144	1	34.8064	32.8878	0.0790757
SA_RS04845	1991	2134	2586	2116	2677	2335	2149	1917	2266	1947	2187	2074	1776	2251	2079	1682	2376	1588	286.412	306.374	299.297	347.337	307.68	375.387	325.237	315.517	323.731	305.99	271.5	297.072	328.147	342.265	360.096	332.679	352.699	332.498	2182.18	1877.39	0.217014	0.217702	0.998919	1906.46	1933.19	-0.0202619	0.890316	0.988525	2198.78	2010.42	0.129187
SA_RS04850	43900	60276	55119	61197	58032	51857	40787	45672	42911	57157	42343	57915	44380	42949	58498	46486	52676	25773	15787.9	14537.1	18697.7	24526.8	18326	17905.9	17330.6	14937.3	22772.5	22123.9	19925.7	20525.7	17783.9	16566.7	19958.4	18470.8	24622.2	13491	51416.8	41262.7	0.317408	0.186399	0.998919	54550.5	42495	0.36031	0.0484072	0.245228	50227.7	44183.4	0.184977
Novel00137	15	6	11	13	6	44	6	18	11	7	11	7	6	10	13	13	34	32	2.09434	0.830238	0.9814	0.947858	2.80404	1.6186	1.34276	1.48659	1.96475	1.82461	0.947407	2.22851	0.713848	1.67087	5.00134	6.08451	1.15539	6.50314	11.7542	8.46831	0.469049	0.561661	1	11.262	8.75519	0.351044	0.661436	1	11.2569	9.10941	0.296912
SA_RS04855	2840	3617	2183	2754	4401	6499	2378	2436	2417	4416	2740	4400	2777	3535	2332	2683	3874	5499	561.748	466.155	643.485	809.484	537.597	810.579	377.509	462.745	499.299	547.593	846.711	651.568	741.777	589.614	807.299	1273.17	1028.85	1583.16	3320.86	2557.78	0.376736	0.182977	0.998919	3238.29	2634.92	0.297613	0.26539	0.614907	2218.93	2739.58	-0.304118
Novel00138	4	5	4	3	2	3	8	0	4	13	1	4	5	11	4	3	1	2	1.01363	2.00912	1.48432	1.43359	0	3.23143	0.886197	0.981119	1.09721	0.764207	3.19334	0.933375	0.431865	0.275685	0.266975	0.752936	1.19827	0.737678	5.60668	5.38529	0.0549443	0.966433	1	6.01507	5.53472	0.133182	0.896069	1	3.83471	5.75576	-0.592148
SA_RS04860	10	8	8	10	22	20	43	26	36	34	26	34	18	17	13	11	17	7	1.44291	6.14897	3.04264	1.30607	4.1857	2.84361	1.0092	5.02786	2.03045	1.45047	4.75555	1.94871	2.70496	4.08137	2.58428	2.85816	5.79953	1.47012	17.6577	22.3209	-0.339634	0.665016	1	17.639	22.8972	-0.372921	0.648383	1	18.1995	23.8155	-0.390093
SA_RS04865	2985	2252	3630	4537	4959	5553	2490	1908	2780	4633	2678	4259	2760	2465	3944	3774	3956	3440	234.996	194.273	254.546	200.596	167.591	224.966	249.847	211.838	336.096	359.051	353.559	364.783	332.667	229.362	328.114	432.975	396.369	394.179	2295.24	2629.29	-0.195971	0.404425	0.998919	4290.5	2708.91	0.663541	0.000369309	0.00719425	3326.03	2816.68	0.239764
SA_RS04870	1356	1593	1591	2729	2718	2715	949	1349	1091	1894	1440	2326	1083	1181	1901	2110	2127	1786	239.299	165.976	223.898	318.079	265.614	241.61	245.473	186.358	363.14	484.124	324	457.173	408.724	276.464	395.459	474.537	485.252	458.755	1423.75	1079.19	0.399887	0.120226	0.998919	2250.53	1112.63	1.01627	0.000421206	0.00789333	1479.25	1157	0.35435
Novel00139	3	0	1	2	2	0	13	3	11	5	2	4	3	0	0	1	0	0	2.94651	12.654	3.45182	0	3.2875	0	0.858694	10.4574	0	1.97464	4.76037	1.20588	1.67385	2.13703	0	0	4.64433	0	1.0269	5.87608	-2.51425	0.147413	1	2.52043	6.02842	-1.24187	0.314632	1	3.72848	6.2733	-0.749386
SA_RS04875	571	562	699	961	1143	1284	348	506	571	1029	754	1231	621	582	997	1024	1232	1103	222.183	134.199	283.078	247.427	219.675	262.531	237.795	215.057	419.932	375.897	388.126	489.204	378.983	319.183	505.053	494.831	566.249	624.694	571.246	497.372	0.200328	0.569844	0.998919	1010.55	512.565	0.979666	0.00583618	0.0608706	736.113	532.784	0.466407
SA_RS04880	451	396	562	703	693	885	214	387	317	579	392	586	465	437	730	741	619	672	108.13	50.8486	130.606	107.424	103.523	121.46	117.803	73.5649	189.453	169.432	134.565	218.124	141.58	102.247	156.355	210.15	166.089	234.507	422.486	365.531	0.209487	0.613148	0.998919	683.964	376.897	0.859953	0.050192	0.251448	521.963	391.755	0.414057
SA_RS04885	269	258	336	274	583	530	221	230	305	429	413	340	318	435	392	331	541	383	110.085	89.6323	152.455	119.463	105.017	206.371	120.217	120.814	173.649	112.719	170.183	166.311	203.303	183.874	233.252	214.818	164.487	228.135	320.994	260.468	0.301964	0.455695	0.998919	344.021	268.232	0.35969	0.281644	0.636459	332.347	278.821	0.253619
SA_RS04890	620	670	704	976	1181	1255	632	615	602	782	704	886	633	757	765	846	995	865	138.832	140.253	166.051	169.75	153.649	196.507	137.823	130.478	185.425	219.694	169.742	232.587	225.345	171.5	234.733	278.33	234.535	281.924	707.453	601.769	0.23375	0.283715	0.998919	871.856	619.603	0.492545	0.0339637	0.196902	664.728	644.243	0.0448677
SA_RS04895	1444	1610	1531	1733	2397	2034	1473	1251	1514	1705	1433	1566	1319	1541	1480	1478	1887	1120	253.885	256.666	271.678	320.282	245.406	314.091	235.34	257.655	281.671	306.295	290.588	319.051	359.118	274.101	349.538	354.192	325.49	286.62	1523.71	1346.85	0.178054	0.379098	0.998919	1633.63	1387.02	0.235923	0.101302	0.376555	1444.28	1442.35	0.00168595
SA_RS04900	308	257	343	393	401	362	353	310	436	525	376	428	254	264	282	325	237	164	51.3027	58.272	49.5636	48.435	57.6113	50.9772	49.9499	70.294	50.845	65.8041	84.768	66.4643	56.9158	68.1351	41.5901	59.7195	84.2769	39.7604	287.374	289.253	-0.00991573	0.963519	0.998919	408.019	297.839	0.454313	0.0371799	0.206009	336.195	309.773	0.117811
SA_RS04905	490	386	583	597	692	531	713	568	828	923	700	587	523	413	440	532	572	286	50.3487	72.6069	62.9555	44.8762	65.1174	49.1955	52.3735	82.3502	48.9389	61.6648	91.9342	67.115	60.5895	78.25	61.9213	54.0387	71.3026	42.7736	472.52	547.784	-0.213183	0.46235	0.998919	672.379	563.509	0.255156	0.354547	0.700884	584.617	586.001	-0.00325843
SA_RS04910	1773	1578	2185	2533	2398	2028	2042	1764	2211	2534	1962	1919	1539	1301	1540	1799	1632	1142	136.857	156.211	139.167	137.817	151.92	116.418	147.456	165.192	128.674	196.546	189.605	170.493	157.728	164.76	132.718	155.04	175.109	128.305	1603.26	1695.3	-0.0805339	0.697261	0.998919	2259.66	1745.47	0.372564	0.0179706	0.129038	1873.4	1815.32	0.0455286
SA_RS04915	2521	2424	2993	3055	4033	3709	3086	2814	3847	4197	3525	3306	2395	2352	2125	2600	3274	2446	465.665	564.928	518.258	506.606	579.938	503.641	483.347	687.805	424.883	567.261	751.49	589.645	634.788	708.36	637.135	678.541	721.904	657.62	2623.91	2538.58	0.0477057	0.80286	0.998919	3235.18	2612.97	0.308247	0.130694	0.432209	2827.48	2717.35	0.0573747
SA_RS04920	2544	2715	2233	1325	1515	1205	2609	2442	2182	1652	1565	1323	2382	2228	1676	1053	1269	800	333.613	339.075	365.938	402.84	357.296	338.707	256.015	276.964	237.908	174.668	210	169.539	169.292	223.272	175.323	156.506	205.098	152.698	2551.78	2397.64	0.0900005	0.594541	0.998919	1323.58	2469.02	-0.899057	1.32e-07	7.4e-06	1926.65	2567.46	-0.413982
SA_RS04925	181	178	241	181	231	177	106	89	156	185	125	153	217	190	224	171	204	129	16.429	9.5353	23.0745	18.2805	9.0132	19.9926	19.125	13.7056	22.0085	16.5151	16.2775	19.0566	17.8667	12.3434	19.5081	15.912	16.4172	17.0428	158.545	163.504	-0.0434983	0.929931	0.998919	179.176	168.469	0.0898926	0.823403	0.966858	198.427	175.092	0.18147
SA_RS04930	163	118	190	123	142	149	97	62	102	89	73	54	140	142	148	116	175	115	30.5845	18.0377	30.7738	25.0514	12.9796	30.8877	31.1687	18.5249	30.0597	23.2001	16.1878	26.7231	22.7039	14.9015	34.5942	27.6897	11.978	31.4072	111.821	128.074	-0.195465	0.670041	0.998919	110.663	132.066	-0.256535	0.509612	0.811012	139.704	137.313	0.0257157
SA_RS04935	2274	2897	1890	1197	1800	1281	1451	1447	1999	1614	1688	1136	3316	3323	2646	1160	2731	1096	635.003	401.558	1084.77	915.315	450.828	1075.72	461.422	540.307	799.806	336.008	436.89	397.703	428.309	512.804	803.45	354.285	375.007	445.465	2661.68	2298.93	0.211458	0.6773	0.998919	1313.47	2367.32	-0.849741	0.0409529	0.221069	2114.89	2459.87	-0.217976
SA_RS04940	3905	3526	3717	3330	4126	3058	3169	2898	3110	3400	2571	2639	3213	2529	2766	2608	2892	2235	466.944	375.545	450.084	477.049	386.633	350.571	388.586	359.954	358.019	400.275	394.099	382.884	420.409	334.457	364.329	362.159	373.043	388.99	3091.11	3272.22	-0.0820936	0.718022	0.998919	3085.87	3372.26	-0.127966	0.463011	0.778517	3035.4	3506.85	-0.208184
Novel00140	14	11	13	5	11	14	21	13	18	17	15	13	10	26	11	11	9	12	6.13479	9.11984	5.13348	5.45383	6.35583	13.2077	4.98043	7.63461	5.21764	2.20248	7.22111	5.91808	4.10737	7.15084	4.15496	6.076	6.73427	7.65369	17.4232	14.0887	0.299963	0.645749	1	10.9611	14.4985	-0.409396	0.576684	1	13.3141	15.0835	-0.185318
SA_RS04945	3389	2539	3287	3407	3933	2943	3054	2816	3012	3347	2843	3347	2579	2249	2691	2663	2769	2171	410.412	366.533	365.88	347.895	380.485	315.733	348.016	353.058	352.754	414.754	392.905	395.945	405.855	374.558	353.283	352.985	479.158	382.671	2627.26	2856.88	-0.120903	0.5062	0.998919	3115.66	2943.89	0.0817489	0.583978	0.864999	2853.22	3061.78	-0.101852
Novel00141	25	10	22	8	13	9	41	18	23	25	18	15	18	24	12	12	5	21	12.4925	20.3044	10.5371	5.65389	10.0355	13.9029	9.61135	11.1245	6.49085	4.01857	12.1097	7.3622	5.53545	9.78537	2.63228	4.45421	8.86089	15.2738	18.0843	26.2604	-0.543182	0.362074	1	14.6971	27.017	-0.877768	0.17809	1	17.8463	28.108	-0.654564
SA_RS04950	2058	1309	2168	1455	2162	1885	1925	1267	2280	1987	1692	1452	1510	1385	1222	1211	1409	1299	197.367	182.96	169.647	142.038	135.57	153.979	181.777	211.644	126.856	140.269	184.718	142.59	176.679	176.532	142.361	179.043	164.616	181.324	1371.24	1736.14	-0.340596	0.0523773	0.920777	1526.62	1788.96	-0.228632	0.267038	0.614907	1776.91	1860.69	-0.0663288
SA_RS04955	259	218	274	224	268	230	283	180	300	241	192	195	193	156	128	181	185	133	146.371	158.503	127.777	139.395	113.497	102.203	135.381	164.104	78.3023	127.255	132.025	125.588	129.059	118.046	110.148	128.736	130.276	109.402	191.268	231.783	-0.277714	0.273393	0.998919	213.434	238.728	-0.162644	0.431732	0.754985	218.869	248.314	-0.181224
SA_RS04960	3944	3210	4071	3971	3986	3090	4568	3491	4634	3959	3383	2797	2598	2639	2223	2652	2603	1618	359.363	412.495	277.316	330.932	354.898	278.753	324.301	408.691	219.253	363.72	349.675	296.678	309.48	335.345	249.875	278.851	301.276	214.582	3225.39	3486.41	-0.11235	0.661914	0.998919	3472.88	3590.9	-0.0482387	0.840163	0.973154	3421.38	3735.63	-0.126759
SA_RS04965	2584	2556	2692	2574	3442	2549	3354	2513	3685	5172	3557	4334	1771	1585	1772	2056	3194	2001	457.711	588.787	367.5	512.268	496.648	325.471	416.894	631.799	339.76	458.33	888.058	447.135	519.529	685.452	596.055	447.185	907.535	515.898	2293.78	2417.09	-0.0756147	0.814384	0.998919	3164.24	2488.58	0.346574	0.364194	0.707171	2563.86	2588.91	-0.0140499
Novel00142	3	2	0	1	4	3	1	6	6	4	1	1	1	0	0	2	0	4	1.05492	0.348495	0.411946	0.795733	2.35401	0	0	2.04218	0	0.353485	1.36346	0.863468	1.19856	0.382555	0	1.04482	0.415696	2.04728	2.73557	1.56273	0.804605	0.633902	1	2.29438	1.617	0.502005	0.733335	1	1.87531	1.68264	0.158097
SA_RS04970	792	541	1045	900	946	928	1013	673	1179	1105	798	812	639	453	579	661	614	583	48.5129	61.4947	45.8536	37.4944	45.9943	32.1672	55.9628	69.9018	38.3902	55.4174	65.6112	49.7107	49.3768	53.1777	39.6235	56.2987	58.7982	51.9779	575.488	770.41	-0.420984	0.115763	0.998919	872.775	793.07	0.138275	0.548525	0.838985	877.936	824.91	0.0900078
SA_RS04975	1480	1189	1855	1862	1786	1462	1686	1352	1726	1691	1323	1207	1055	677	997	1365	1152	732	155.095	175.101	129.517	140.979	158.077	82.2446	169.954	175.073	113.094	196.149	171.776	175.624	159.484	150.831	127.186	151.74	149.527	111.652	1108.27	1328.2	-0.261211	0.443778	0.998919	1626.11	1367.93	0.249144	0.227921	0.579868	1432.82	1422.95	0.010063
SA_RS04980	681	765	864	692	1007	766	600	698	763	966	855	769	754	798	1032	737	1056	596	64.1432	56.0081	83.1983	81.5271	73.3526	87.1344	71.1489	69.5618	105.219	65.521	88.1991	85.2289	80.8225	87.612	104.79	71.4579	85.6259	81.7086	782.793	653.486	0.261008	0.301389	0.998919	795.063	672.963	0.240879	0.365337	0.707648	856.491	699.608	0.291876
SA_RS04985	0	0	0	0	0	0	0	0	0	0	0	0	0	0	0	0	0	3	0	0	0	0	0	0	0	0	0	0	0	0	0	0	0	0	0	6.98722	--	--	--	--	--	--	--	--	--	--	--	--	--
SA_RS04990	0	0	0	0	0	0	0	0	0	0	0	0	0	0	0	0	0	0	0	0	0	0	0	0	0	0	0	0	0	0	0	0	0	0	0	0	--	--	--	--	--	--	--	--	--	--	--	--	--
SA_RS04995	264	217	146	166	177	232	492	392	281	208	203	254	216	227	84	84	86	135	65.9606	121.826	63.2228	61.3447	109.276	65.749	31.8922	67.9562	22.718	41.6926	50.3764	25.7677	37.6837	55.1786	22.6376	57.4099	75.0222	49.0944	288.682	304.228	-0.0760958	0.859799	0.998919	147.471	312.842	-1.08344	0.0109559	0.0907218	160.107	325.459	-1.02316
SA_RS05000	244	2038	715	1365	3296	3627	129	328	306	984	664	1080	404	2135	1004	1310	3674	2824	158.672	83.1375	307.774	1499.52	237.981	1609.5	406.507	192.608	706.732	892.308	620.283	1045.92	1826.41	469.757	2517.11	2336.02	830.253	2672.97	1564.39	255.73	2.61337	0.000609751	0.0616357	1235.81	263.316	2.23147	2.11e-05	0.000614334	660.424	273.546	1.27202
SA_RS05005	210	200	285	328	499	472	167	159	222	439	282	378	189	269	331	358	393	253	30.301	23.8809	31.9477	32.6516	25.5972	44.996	35.9529	31.0051	51.6983	47.5755	61.4025	63.4216	61.3533	44.2671	59.7424	67.4525	64.4771	53.1345	218.03	180.687	0.271313	0.41488	0.998919	374.564	186.188	1.00883	0.000103613	0.00248778	269.896	193.598	0.478869
SA_RS05010	483	355	648	428	978	730	690	592	951	1118	858	892	490	322	527	492	949	791	388.624	550.208	461.868	323.182	531.448	300.345	455.836	740.636	458.989	346.176	871.981	486.03	670.533	751.041	804.452	581.732	848.442	926.353	437.886	527.065	-0.267366	0.439849	0.998919	662.021	542.254	0.288177	0.483251	0.793938	672.885	563.923	0.254879
SA_RS05015	1874	1436	2477	2199	3271	2763	2234	1957	2615	2943	2300	2525	1685	929	1614	1891	2668	1763	442.596	522.898	466.206	383.733	515.686	254.353	511.464	597.795	412.621	522.077	673.77	548.334	658.291	590.963	663.859	646.304	704.977	606.05	1488.95	1835.27	-0.301658	0.369698	0.998919	2312.88	1889.32	0.291892	0.129353	0.430243	2110.79	1964.89	0.103455
Novel00143	539	389	353	225	227	250	482	630	370	329	275	308	341	320	148	170	158	244	156.977	139.12	116.343	128.184	204.712	108.039	89.8819	104.302	46.6571	65.8719	92.8807	60.7871	56.3341	87.1311	48.4792	72.1115	106.041	103.432	461.773	428.746	0.106864	0.760348	0.998919	235.872	441.948	-0.904698	0.00142802	0.0208328	270.805	459.731	-0.76273
SA_RS15370	7	8	17	8	17	13	47	32	81	96	94	75	13	2	12	10	14	3	15.8239	105.295	34.4269	20.4617	80.7089	5.24117	33.5981	177.232	29.3634	18.1792	210.363	27.7543	32.7464	231.173	33.3422	29.1056	200.425	9.87084	14.3902	20.8431	-0.534917	0.636225	1	35.223	21.3633	0.722787	0.523432	1	34.5222	22.2264	0.633881
SA_RS05025	0	0	0	0	0	2	0	1	0	0	0	2	0	0	0	0	0	0	0	0	0	0	1.5578	0	0	0	0	0	0	0	0	0	0	2.76569	3.30111	0	--	--	--	--	--	--	--	--	--	--	--	--	--
SA_RS14630	0	4	3	1	5	3	4	1	1	4	1	10	3	0	1	3	4	1	0	2.16307	1.91768	2.46952	0.608796	0	1.43116	0.52815	0.590642	0.548512	2.11572	2.0098	2.32479	0.593621	2.29946	1.62127	6.45045	0.794205	1.70583	2.2644	-0.400237	0.842561	1	2.68375	2.31772	0.211264	0.893934	1	1.53949	2.40845	-0.627975
SA_RS05030	17	19	34	43	48	54	10	15	23	23	19	26	26	36	23	31	40	21	1.23209	0.718272	2.20753	1.55806	1.21294	3.02467	2.15438	1.61348	1.80439	3.1328	1.61586	2.75848	2.96438	1.4981	3.05425	3.87619	2.22762	2.21529	24.3823	17.3606	0.496261	0.470956	1	32.5327	17.8769	0.870066	0.170759	1	25.2441	18.574	0.453541
SA_RS05035	2	0	2	2	3	5	7	0	2	5	1	2	0	2	0	1	3	1	0.88732	3.07783	0	0	0	1.02864	0.775767	0.858861	0	0.891972	2.15032	0.544711	1.13415	0.482663	1.40224	2.19704	1.04895	0.645756	0.709504	2.70819	-1.94959	0.445657	1	2.52043	2.78091	-0.142674	0.930882	1	1.20592	2.89639	-1.25509
SA_RS05040	0	0	0	0	5	7	9	2	9	7	4	5	0	0	1	0	1	1	0	1.9786	0	0	0.495002	0	0	1.93244	0.240121	0	1.50523	0	0.945126	0.965327	0.233707	1.53793	1.31119	0.322878	0.684603	2.70362	-1.98271	0.56744	1	2.10047	2.76391	-0.392016	0.912977	1	3.16868	2.87842	0.133096
SA_RS14635	11	10	16	2	16	14	61	39	39	43	35	36	10	0	3	4	5	2	5.38338	29.5861	5.73327	5.53731	21.2953	0	6.84595	18.4744	1.58925	0.983928	20.3992	2.40347	6.67239	18.6348	2.57801	6.78592	20.8276	1.42466	16.7586	25.1967	-0.588949	0.673732	1	15.0911	25.8358	-0.771348	0.539037	1	17.9032	26.8901	-0.586441
SA_RS14640	0	1	0	0	0	0	1	4	5	2	1	3	2	0	1	0	1	0	0	1.02276	2.41794	1.16765	4.60567	0	0	4.99446	1.11708	0	2.00073	0	0	1.12272	1.08725	0	3.65993	0	1.71009	1.00893	0.7868	0.720522	1	0.600133	1.03331	-0.738949	0.810874	1	1.91848	1.07259	0.857443
SA_RS05050	169	87	63	37	81	52	174	115	132	227	70	112	112	108	54	29	37	83	67.4177	68.7911	52.3413	39.2684	51.1849	49.9452	21.9725	50.9687	23.318	14.8375	87.7801	14.2037	27.5341	30.3794	15.5504	20.5451	52.8178	48.1929	107.335	143.102	-0.416695	0.1484	0.998919	91.0753	147.439	-0.692738	0.363097	0.706902	78.7613	153.373	-0.961509
SA_RS05055	77	49	69	63	69	58	62	45	40	46	36	29	107	91	70	79	87	73	11.4229	9.11532	18.5955	8.22464	7.44824	15.6498	8.9492	5.74363	11.2407	9.39497	6.61493	14.3889	8.72233	5.81006	13.5974	8.52178	5.08578	15.7625	64.3892	79.8381	-0.308777	0.536108	0.998919	64.4314	82.1934	-0.353725	0.472769	0.786811	57.4405	85.4207	-0.571928
SA_RS05060	27	30	28	28	33	59	20	40	17	35	15	34	38	25	22	26	36	21	29.1303	21.3849	48.0291	36.6218	48.1502	31.2683	26.4113	17.753	25.6929	30.3676	36.6044	34.4406	30.3385	17.6062	40.92	63.0451	43.3646	32.9776	32.7873	27.6426	0.253477	0.620704	0.998919	29.4562	28.4611	0.056077	0.911233	1	21.2706	29.577	-0.469821
SA_RS05065	152	269	134	176	194	244	136	193	177	203	161	254	158	120	164	163	201	150	100.218	88.8662	122.039	200.674	141.976	91.7204	77.2427	112.958	117.046	116.65	129.742	131.949	108.994	115.484	139.621	159.334	197.975	143.95	200.332	142.837	0.489221	0.207741	0.998919	179.885	147.107	0.291493	0.241805	0.593319	152.574	152.944	-0.00385595
SA_RS05070	264	103	368	352	383	527	179	177	298	496	296	473	235	186	462	360	387	350	68.1115	45.7684	71.0271	30.067	50.9502	55.6304	83.0071	74.4175	129.023	91.2914	124.046	114.034	84.2004	83.0811	105.191	134.662	144.262	131.432	161.682	216.933	-0.423834	0.265572	0.998919	400.015	223.618	0.839826	0.00432638	0.0502628	364.352	232.505	0.647902
SA_RS05075	753	769	1111	1070	1352	1041	1166	866	1125	1026	919	832	588	388	441	723	743	561	114.205	175.261	104.474	131.963	146.543	68.2189	147.318	165.152	72.3999	163.134	150.841	134.631	174.729	151.635	118.722	156.372	149.172	123.843	696.215	786.5	-0.175996	0.669806	0.998919	926.823	809.23	0.195534	0.496712	0.805777	831.136	841.824	-0.0183067
SA_RS15375	2	4	7	5	10	6	1	1	9	7	10	7	4	0	8	8	4	0	2.71266	1.34419	6.35573	6.13851	1.51329	0	8.30071	11.8155	11.7453	6.81721	9.20338	13.3221	11.5575	14.7557	5.71581	8.06001	11.2238	0	1.70583	2.32283	-0.425781	0.801192	1	6.79227	2.39071	1.52507	0.163904	1	7.69157	2.48298	1.65867
SA_RS05080	835	424	957	702	673	365	1054	820	1045	961	691	718	621	409	479	469	399	315	89.8839	112.443	78.3117	51.6414	98.4841	51.039	90.0655	108.882	55.8137	75.9632	100.277	61.9847	61.7319	80.9222	45.2502	38.914	91.3683	49.3542	570.314	789.366	-0.469029	0.221059	0.998919	692.364	812.696	-0.230806	0.424987	0.754868	774.926	845.386	-0.125393
SA_RS05085	1162	824	1503	1388	1373	654	1726	1371	1973	1753	1335	1106	933	623	897	911	1016	442	98.8567	145.525	92.9868	79.3166	130.135	61.4428	111.792	162.469	82.6042	118.703	144.566	95.1556	99.5336	123.559	91.0637	55.1056	111.232	54.7318	971.192	1200.75	-0.306155	0.441513	0.998919	1318.46	1235.56	0.0937871	0.753116	0.940375	1372.23	1285.26	0.0944582
SA_RS05090	834	587	1026	941	800	461	1047	842	1256	1045	841	719	549	462	555	570	642	249	147.729	183.799	113.923	117.645	166.406	94.869	158.89	215.343	106.415	167.556	179.432	123.962	120.75	162.065	119.808	80.8757	150.558	64.1973	652.211	761.453	-0.223617	0.520534	0.998919	832.268	784.087	0.0861106	0.768566	0.94735	887.947	815.719	0.122398
SA_RS05095	4961	5900	6501	6368	6797	7088	5308	4785	6529	7029	5465	5561	4600	4032	5075	5137	5740	4398	859.514	911.403	933.644	1156.57	924.958	809.817	984.725	1094.9	951.764	1109.07	1180.48	1092.72	1003.46	1030.07	1047.73	1216.26	1138.97	1109.06	5079.47	4725.78	0.104159	0.635448	0.998919	6117.61	4866.05	0.330293	0.0079804	0.0760046	5733.86	5060.22	0.180375
SA_RS05100	49	50	65	54	35	36	139	109	104	72	85	43	73	39	43	32	51	23	21.1464	59.4501	36.9066	24.4145	52.4837	19.5114	24.5248	43.4427	20.0872	23.4264	30.1202	16.9554	12.8709	39.9075	23.188	15.3873	21.9374	14.4473	68.1903	82.4488	-0.273856	0.647494	0.998919	51.0943	84.6579	-0.725724	0.160036	0.481437	66.6778	88.0434	-0.400594
SA_RS05105	421	371	445	424	347	264	1028	845	623	439	421	350	452	307	390	284	327	119	50.7248	122.752	63.7993	50.5765	113.593	42.8804	46.8758	72.6555	50.8642	51.354	51.2726	42.0119	35.626	55.1841	41.5085	31.5036	49.8519	20.8691	524.621	596.372	-0.185012	0.734497	0.998919	376.025	612.69	-0.704303	0.0805538	0.334208	462.681	637.335	-0.462259
SA_RS05110	500	454	566	462	370	337	1027	926	814	533	536	400	488	391	407	300	332	180	69.2006	140.866	79.1224	71.094	142.991	62.7335	68.4869	109.045	60.9739	64.2766	71.5073	50.9773	43.6356	80.7047	48.4094	46.1943	65.4448	36.2602	610.439	632.737	-0.0518502	0.914234	0.998919	422.445	650.386	-0.622308	0.088805	0.350876	563.565	676.541	-0.26367
SA_RS05115	1008	788	1086	1321	1126	1277	836	671	850	1088	787	1216	911	895	1079	912	937	762	124.289	102.159	131.593	109.935	92.3108	127.932	117.072	101.446	144.014	163.737	130.043	138.065	118.307	105.57	121.721	155.949	177.248	136.756	815.802	878.98	-0.107485	0.660508	0.998919	1098.17	905.646	0.278377	0.202404	0.545024	964.872	941.7	0.0349696
SA_RS05120	371	308	444	773	780	714	547	473	414	533	419	486	292	175	269	407	346	254	52.261	76.3638	48.1867	49.0899	74.3399	28.5776	54.6812	56.4478	41.0172	109.46	72.7804	70.3906	93.6264	64.2114	51.349	99.614	80.9312	52.0782	328.982	380.062	-0.208334	0.640742	0.998919	562.185	391.097	0.523288	0.112514	0.399783	354.026	406.837	-0.200592
SA_RS05125	390	469	610	422	499	500	64	39	45	66	53	36	468	637	761	428	690	260	132.242	21.5071	185.905	179.935	14.7546	250.397	180.837	14.7693	279.319	143.843	21.6937	178.183	144.18	19.5513	246.494	167.917	14.4306	128.321	399.2	303.069	0.397648	0.690846	0.998919	319.539	312.67	0.0312243	0.972687	0.998246	461.915	324.853	0.50793
SA_RS05130	0	0	0	0	0	0	0	0	0	0	0	0	0	0	0	0	0	0	0	0	0	0	0	0	0	0	0	0	0	0	0	0	0	0	0	0	--	--	--	--	--	--	--	--	--	--	--	--	--
Novel00144	16	5	15	3	8	5	11	1	1	2	3	3	8	27	8	7	4	11	4.87931	3.32451	2.85804	1.72522	0.340248	9.54521	3.99927	0.295176	2.64082	0.919667	0.591224	2.62091	2.07887	0.9953	1.28514	1.51017	1.08152	4.88258	11.625	10.9815	0.0780669	0.945692	1	4.27184	11.3325	-1.44761	0.117566	1	7.51442	11.7901	-0.648732
SA_RS05135	47889	43499	42162	15717	28399	10973	31704	33467	23815	18878	18622	12276	39346	24603	20088	10282	18025	6920	1820.15	1194.21	1751.91	1870.63	1419.21	1084.03	1401.02	876.122	826.453	600.499	695.522	479.805	919.759	770.002	721.77	413.062	551.574	382.821	35011.8	37958.2	-0.116568	0.720296	0.998919	14624.7	39136.7	-1.42008	4.15e-07	2.08e-05	26833.3	40695.3	-0.600827
Novel00145	50	38	41	32	51	36	54	38	55	85	25	65	47	37	28	34	27	32	2.20867	2.36401	2.43219	1.89924	1.87284	1.89472	1.58342	2.35161	1.33884	1.42096	3.63967	1.84398	1.91968	1.20142	1.25654	1.575	3.39429	2.05744	39.0868	48.0065	-0.295789	0.37142	0.998919	48.836	49.4292	-0.0133145	0.978287	0.998246	39.0572	51.4011	-0.392932
SA_RS05140	168	108	224	115	162	135	159	151	128	190	109	120	239	153	186	145	112	124	55.0016	51.5893	91.665	40.0061	55.1569	58.0685	64.1158	40.5619	65.9157	37.8473	60.298	58.2841	45.194	38.8228	38.631	43.7742	46.4433	59.0889	142.78	183.284	-0.358884	0.335893	0.998919	149.739	188.631	-0.332336	0.382997	0.723889	171.222	196.048	-0.194276
SA_RS05145	1893	2251	1838	2365	3661	4258	1679	1736	1509	2428	1621	2650	1660	1939	1251	1855	2324	2562	572.381	503.131	588.007	770.099	585.654	679.666	485.882	441.638	409.451	718.847	711.65	688.643	943.265	533.226	740.325	1275.14	947.231	1127.54	2049.42	1665.44	0.299409	0.145534	0.998919	2196.68	1715.8	0.356644	0.0207655	0.142031	1450.41	1784.22	-0.298455
Novel00146	2	4	3	1	5	4	3	3	2	4	2	1	8	0	3	2	2	3	0.344413	0.511997	1.61391	0.779375	0.576405	0	0.451671	0.333367	0.559218	0.173109	0.667718	0.422859	0.733701	0.374692	0.362854	0.682225	0.203575	0.75195	2.39043	4.34069	-0.843409	0.556639	1	2.29438	4.45733	-0.939831	0.465949	1	2.56348	4.62817	-0.840332
SA_RS05150	5582	5147	5315	6280	10167	12868	4985	4831	4058	6385	4542	7956	4775	5711	3567	5041	6732	8710	652.676	577.656	654.065	680.925	630.234	774.111	543.328	459.264	451.462	738.14	723.689	723.67	1012.98	577.762	829.286	1490.17	1099.71	1482.33	5434.16	4878.72	0.155567	0.404857	0.998919	5859.23	5026.38	0.221225	0.123991	0.422442	4080.7	5226.98	-0.357045
Novel00147	7	3	3	0	4	3	7	3	12	7	1	8	6	3	0	1	4	5	1.38651	1.37411	1.39225	0.672333	0.662986	0.68886	0.519516	2.30065	0	0	1.34403	0.243188	0.675127	0.215487	0.834715	0.588526	1.87323	1.4415	3.1138	6.34721	-1.02756	0.255967	1	2.48984	6.53751	-1.36906	0.321963	1	4.62184	6.79875	-0.548727
SA_RS05155	660	1064	550	746	1361	1421	664	908	586	998	670	1114	532	1094	302	622	628	940	78.7218	78.4901	74.3365	143.592	120.835	151.27	57.3541	67.6536	38.9913	89.446	115.389	91.0872	138.327	86.9401	78.9155	167.866	157.077	163.191	1061.61	587.709	0.852832	8.88e-06	0.00358925	776.917	605.381	0.360225	0.0645964	0.292109	450.307	629.615	-0.482881
SA_RS05160	1802	1678	2768	1140	1527	698	1967	1810	3059	1762	2424	972	1311	1266	2330	783	1534	299	919.826	995.065	783.959	969.125	1030.83	749.149	1235.29	1511.38	1287.41	584.961	871.847	490.714	664.186	1346.1	824.952	352.878	586.533	222.147	1640.68	1600.77	0.0354228	0.882591	0.998919	1193.11	1648.8	-0.46637	0.116256	0.408907	2588.77	1715.05	0.593791
Novel00148	104	91	104	147	135	265	93	88	79	134	43	128	106	90	80	115	126	169	3.72983	3.30548	4.4535	3.69261	3.52123	3.7418	3.26092	2.74236	3.10567	5.29961	4.65847	5.06371	4.12561	1.67771	4.76078	9.41281	5.42676	8.82186	93.0704	96.9689	-0.0569459	0.836578	0.998919	131.345	99.8715	0.396972	0.132696	0.436324	83.3515	103.837	-0.314512
SA_RS05165	14885	12743	21625	10802	12293	5112	19853	17234	26275	14001	18311	8404	10761	8632	17191	6430	9476	3137	3498.09	4623.86	2962.61	3388.37	4518.83	2351.67	4443.14	5976.79	4373.14	2551.87	3189.52	1855.28	2461.73	4681.54	2346.17	1189.85	2334.77	1073.04	13305.3	14281.6	-0.102167	0.773867	0.998919	10111.4	14701.9	-0.539986	0.0837127	0.338565	20607.5	15294.1	0.430179
SA_RS05170	65154	52530	93271	50606	50406	21289	86550	82187	103917	54974	74968	37017	45397	39815	74865	27071	37189	11881	4665.11	6141.63	3807.92	4255.64	6565.69	3304.84	5838.73	7201.94	5802.42	3642.45	3815.59	2379.8	3075.4	5839.7	2805.35	1509.71	3133.27	1238.2	60163.7	61803.6	-0.0388015	0.917401	0.998919	42995.8	63625.9	-0.565413	0.0695085	0.301727	86196.9	66190.8	0.380999
SA_RS05175	30670	23836	43348	21442	24080	12101	40314	36637	50775	26275	37119	16532	23259	23147	36160	13036	21067	6508	3967.18	5167.97	3524.51	3488.5	5287.43	3470.93	4902.17	6357.12	5062.98	2788.07	3294.53	2070.28	2654.14	5223.46	2870.93	1550.27	2527.95	1225.27	28877.6	29633.7	-0.0372923	0.904126	0.998919	19722.1	30505.3	-0.629229	0.0260662	0.16605	41321.2	31732.3	0.380918
SA_RS05180	5	7	4	0	1	0	4	2	6	5	3	1	4	14	6	1	4	2	5.65138	4.48065	5.29645	8.95199	2.52215	18.3441	3.95272	6.56415	7.34084	0	5.4782	1.38772	0.963128	3.68893	4.76318	0	1.33617	3.29028	8.0373	4.1321	0.95782	0.346678	1	1.88971	4.25881	-1.14977	0.431096	1	5.17125	4.42889	0.215382
SA_RS05185	1805	4225	1449	2587	1870	9366	2647	3193	2171	3681	1882	5059	1923	7758	1100	3024	1380	9673	808.361	1174.84	1008.9	2140.88	1595.45	4027.74	567.346	941.089	533.25	1164.65	1598	1662.75	713.624	916.942	651.117	4154.32	2678.36	6305.32	5285.36	2022.76	1.38566	0.0011842	0.099064	3097.85	2080.8	0.574029	0.0297594	0.1791	1490.64	2163.87	-0.537618
Novel00149	15	8	19	7	13	9	13	10	18	9	14	11	6	5	13	6	18	6	6.43441	5.52658	3.01515	3.88279	4.78601	2.4864	7.12561	7.47364	6.03629	3.01847	3.74234	3.15998	4.75182	6.5334	8.1347	3.82365	5.57809	3.74616	7.92383	10.5711	-0.421622	0.563288	1	7.24438	10.9049	-0.595117	0.41525	1	15.768	11.3482	0.467472
Novel00150	14	4	9	3	3	0	9	5	7	2	4	3	6	13	7	3	0	3	1.98192	1.26269	0.995058	0.640699	0.78974	2.13346	1.11391	0.959175	1.07267	0.426923	0.274455	0.521428	0.361891	0.616044	0	0	0.502058	0.618154	7.68681	9.06683	-0.246649	0.77096	1	2.71434	9.3609	-1.80812	0.0555825	1	7.29156	9.74007	-0.423055
SA_RS05190	3802	3790	4866	4442	5526	4556	2445	2318	3337	3452	3740	3259	4692	4855	5588	3875	6486	2654	628.875	400.799	909.18	709.297	427.782	930.946	703.68	534.258	1000.5	738.587	553.486	786.937	778.865	673.004	1130.27	746.37	637.253	638.956	3807.72	3547.51	0.102168	0.820123	0.998919	3945.49	3654.45	0.110586	0.769954	0.948554	4443.86	3798.1	0.22656
SA_RS05195	159	112	199	153	151	145	202	132	198	153	124	90	192	252	107	99	145	122	46.8819	59.0277	66.3207	37.3648	43.4249	86.1374	51.2994	56.5088	34.1509	45.3493	43.7303	35.8393	37.9389	39.7763	45.0431	42.3442	31.3708	52.3583	172.76	176.827	-0.03355	0.938462	0.998919	132.709	181.93	-0.45198	0.0904075	0.353025	157.738	189.151	-0.259507
SA_RS05200	828	604	1189	1271	706	595	1378	677	984	572	481	398	550	912	501	626	404	316	104.817	172.881	81.5653	86.5121	95.6199	133.838	131.594	120.57	68.6515	161.741	70.1911	97.2956	76.1565	66.2433	53.8811	74.5998	59.5609	58.2248	761.164	859.424	-0.175488	0.65689	0.998919	816.21	884.207	-0.115627	0.80009	0.960024	831.061	919.985	-0.146613
SA_RS05205	357	203	502	462	264	157	547	237	435	171	162	107	232	225	186	222	138	70	72.1165	109.509	54.9027	46.398	53.416	52.6904	88.6586	85.0546	40.6714	93.8165	33.4846	55.0599	45.4433	35.6021	29.3695	31.4112	25.552	20.5817	230.144	354.569	-0.624344	0.0750292	0.998919	283.449	364.893	-0.364807	0.459253	0.776048	347.909	379.65	-0.125753
SA_RS05210	280	168	334	268	190	115	343	148	307	180	142	78	172	222	155	160	119	51	151.046	183.376	108.698	102.541	89.0779	138.831	157.525	160.3	90.5092	145.331	94.1255	105.971	87.3382	83.3362	67.6317	61.4423	49.7418	40.0442	186.684	248.724	-0.415213	0.230594	0.998919	200.829	256.157	-0.351881	0.300803	0.650423	248.086	266.505	-0.103078
SA_RS05215	785	515	999	795	472	265	1144	587	985	543	442	247	504	539	366	410	254	139	166.363	240.275	125.129	123.49	138.797	132.421	185.098	202.053	83.9609	169.365	111.55	106.681	85.2369	101.907	56.7116	55.6224	61.8812	42.8764	567.696	759.819	-0.420944	0.196073	0.998919	573.292	782.072	-0.448103	0.220684	0.572396	728.174	813.693	-0.160087
SA_RS05220	4582	2771	6164	5291	2342	1610	4307	1953	4280	2172	1940	1003	2845	2762	2031	2482	1257	775	297.966	277.576	216.737	203.885	141.7	208.218	350.449	269.4	142.965	345.876	136.916	198.166	129.777	137.248	86.1189	103.694	77.1059	73.3552	2592.92	3688.63	-0.508588	0.0648749	0.998919	3286.75	3801.78	-0.210036	0.608728	0.875158	3850.26	3954.91	-0.0386293
SA_RS05225	2723	1588	4278	3300	1409	1067	3014	1370	3472	1789	1378	738	1755	1522	1393	1530	776	445	261.142	286.463	197.172	172.312	146.591	169.21	358.691	322.293	144.607	318.137	166.312	180.151	115.143	143.771	78.4048	101.347	83.6682	62.1165	1550.21	2351.36	-0.60121	0.0129667	0.513505	2173.25	2422.22	-0.156482	0.661729	0.899873	2823.06	2519.86	0.163976
SA_RS05230	1970	1100	3246	2429	1014	691	1983	881	2356	1221	1009	472	1223	1044	942	1173	523	337	272.65	271.994	198.292	172.254	136.042	167.503	392.771	315.615	141.124	337.939	163.809	199.321	119.585	151.924	76.2594	94.7188	77.2249	67.8872	1046.9	1625.26	-0.634778	0.0106225	0.460182	1589.13	1674.78	-0.0757814	0.836348	0.971771	2014.12	1742.29	0.20926
SA_RS05235	958	561	1570	1334	519	305	1074	478	1171	636	521	272	547	555	540	531	244	137	240.623	267.345	160.953	159.431	133.954	161.603	344.765	284.69	146.817	336.821	154.851	163.751	111.081	142.365	64.5675	75.8735	80.7638	50.0854	551.742	806.389	-0.547953	0.0601679	0.986266	818.292	830.787	-0.0218847	0.958963	0.998246	1014.03	864.374	0.23046
SA_RS05240	3043	1751	5369	4650	1758	1068	4037	2115	4325	2234	1868	953	1915	1851	1871	1902	892	603	293.014	385.249	216.021	190.77	227.224	206.622	451.993	403.103	195.016	450.102	208.523	224.861	144.247	195.685	90.4907	101.854	108.481	84.5128	1977.5	2812.22	-0.508151	0.0913697	0.998919	2877.37	2895.47	-0.00906438	0.982885	0.998246	3576.54	3012.48	0.247633
SA_RS05245	2570	1791	5417	3599	1967	1313	3753	1784	4698	2257	2223	965	1905	1982	1989	1763	1047	782	293.274	424.439	254.669	231.245	227.139	262.197	540.444	518.915	245.689	412.851	249.664	247.007	191.269	275.978	125.875	148.396	130.18	129.887	1924.3	2580.19	-0.423269	0.139744	0.998919	2498.7	2655.35	-0.0877369	0.802073	0.960415	3749.03	2762.36	0.440638
SA_RS05250	5002	4273	4476	5157	2965	2510	4423	3166	3439	3650	2390	2069	3287	2289	2758	3362	1835	1225	882.725	773.561	679.55	853.201	623.375	468.285	690.594	587.43	526.849	914.85	624.393	728.443	445.868	458.853	341.169	438.706	431.636	314.656	3352.34	4007.19	-0.257432	0.405167	0.998919	4030.64	4130.45	-0.0353458	0.888119	0.986968	3355.8	4296.47	-0.356448
Novel00151	26	17	29	15	10	22	17	15	23	23	9	18	16	10	13	11	12	23	6.15081	3.98569	4.43423	4.55035	3.95919	2.74247	5.99802	5.26659	3.32899	3.56715	5.27436	3.19498	2.01585	2.3163	2.99083	5.15465	5.03392	7.91962	14.477	18.6449	-0.364969	0.506898	1	15.9151	19.2359	-0.267019	0.630876	1	20.2349	20.0082	0.0222391
SA_RS05255	13417	11430	11616	14291	7730	8660	10349	8780	8732	9483	6652	6884	8048	8283	7300	9445	4948	4691	1363.87	1042.59	958.396	1314.62	995.792	976.086	1032.35	859.159	803.248	1460.33	934.429	1178.79	669.57	735.637	529.906	871.873	827.244	694.066	9840.09	10021.1	-0.0263196	0.920067	0.998919	11030	10334.8	0.0938962	0.744168	0.939585	8699.33	10750.7	-0.305439
Novel00152	68	33	47	23	38	38	62	58	52	41	28	50	41	52	36	25	26	16	5.54651	5.01186	3.91773	3.04552	5.27832	4.91697	3.35166	4.10541	3.17851	1.88586	3.24174	2.50361	2.64116	2.48464	2.23427	3.06982	4.82121	1.89954	49.5497	53.7325	-0.119638	0.76712	0.998919	29.2904	55.3882	-0.919624	0.0277176	0.171745	42.7077	57.62	-0.4337
SA_RS05260	5361	4760	4618	4615	3132	3885	3611	3176	3817	4461	2739	2984	3636	3539	3229	3922	2332	2845	1325.5	884.823	1053.17	1331.61	876.133	1014.37	998.247	913.477	864.193	1147.03	1069.17	1190.57	659.863	736.748	607.454	951.354	872.182	1023.84	3965.21	3995.56	-0.0110032	0.969706	0.998919	4321.12	4121.1	0.0683258	0.774633	0.94975	3682.73	4286.17	-0.218873
SA_RS05275	128	104	70	120	130	101	84	72	49	76	77	75	134	101	137	99	202	68	135.03	87.8207	165.602	124.134	84.7444	123.517	64.5611	50.0334	156.441	127.255	77.7174	128.225	116.86	88.3703	224.504	105.526	93.5316	104.412	95.9273	111.449	-0.21471	0.576068	0.998919	99.1965	114.849	-0.211774	0.605608	0.873	84.377	119.388	-0.502708
SA_RS05280	8133	10533	5864	5971	9529	16011	5747	5980	4367	5079	4768	6075	8212	11686	6322	5805	7580	11416	893.719	625.875	1057.16	1309.6	733.176	1488.67	563.372	464.49	751.994	659.581	541.018	783.192	892.271	570.008	877.549	1742.56	789.173	1825.92	9783.1	7097.38	0.463022	0.228027	0.998919	5667.38	7313.47	-0.367903	0.228057	0.579868	5316.72	7603.11	-0.516067
Novel00153	31	21	23	36	27	10	49	38	26	33	25	28	33	11	21	24	24	7	4.86218	7.61661	6.0635	3.72671	6.64982	2.00007	3.1539	3.94717	3.56532	5.67601	5.01726	4.62165	3.60855	4.26583	3.96582	1.55342	5.19162	1.59803	24.0682	35.7937	-0.571399	0.332647	0.998919	30.6002	36.8139	-0.265623	0.518291	1	22.2758	38.2852	-0.783698
SA_RS05285	1114	1021	995	995	865	875	1177	1112	1040	999	934	773	782	1109	883	782	769	667	135.252	141.622	111.225	140.256	150.633	156.089	105.616	122.217	116.045	121.437	117.573	116.568	89.4896	123.367	98.3639	105.216	110.946	117.869	1122.1	967.802	0.213009	0.294225	0.998919	918.042	996.981	-0.119444	0.522115	0.82034	928.109	1037.06	-0.160672
SA_RS05290	6226	4388	5824	6176	6236	3416	3130	3824	2796	3314	3522	3113	7520	4201	7271	4788	7057	2663	1632.92	813.572	2310.54	1302.14	1119	1277.3	1335.45	709.799	2064.24	1628.3	842.542	1541.79	1393.67	1004.94	1949.97	887.343	965.184	1016.59	4295.06	5488.86	-0.353779	0.406077	0.998919	4806.42	5656.67	-0.234987	0.624499	0.884196	5151.66	5878.64	-0.190446
SA_RS05295	8715	7103	10127	10725	11563	9080	7669	7761	8415	9512	8082	7843	7705	5749	8747	8547	9050	5468	4648.49	4053.95	4814.56	4286.7	4618.69	3554.84	4722.54	4344.51	5050.25	5750.59	4918.12	5597.24	5255.5	4689.83	5085.63	4796.76	4945.4	4245.12	7117.35	7671.31	-0.108099	0.603512	0.998919	9564.47	7903.3	0.275227	0.121989	0.418429	8682.55	8218.36	0.0792773
SA_RS05300	37032	32656	40046	40053	43203	35116	28900	28383	31329	33903	30431	25955	30456	26062	34052	29501	37801	21798	3068.01	2372.87	2955.92	3061.11	2623.58	2503.05	2900.61	2512.28	3053.74	3335.69	2722.71	3000.77	3049.95	2742.77	3299.4	2881.39	2542	2628.54	30092.9	30680.2	-0.0278784	0.895276	0.998919	34291.3	31621.1	0.116955	0.575603	0.859304	33534.5	32882.6	0.0283243
SA_RS05305	86	76	109	94	84	131	131	103	191	171	133	141	114	121	115	106	77	107	52.3405	79.0145	81.2801	52.3347	69.9413	85.3705	57.9985	112.516	75.7612	57.5093	100.883	79.2066	43.563	88.0613	49.3722	78.9639	101.446	94.7853	104.089	105.77	-0.0225616	0.950828	0.998919	122.229	108.765	0.169531	0.643124	0.892475	132.259	113.083	0.226324
SA_RS05310	473	396	982	1097	1485	1026	807	563	1763	1322	1257	878	298	367	341	508	718	634	49.4583	83.6273	36.5035	46.8501	65.6816	44.4864	89.772	178.432	38.596	115.307	133.996	65.2166	132.313	142.991	79.096	106.254	108.53	96.4907	457.899	491.166	-0.101607	0.805262	0.998919	940.441	505.313	0.896078	0.0432582	0.227649	957.509	525.788	0.864725
SA_RS05315	612	522	919	1373	1509	1012	734	593	1428	1290	1182	824	399	452	453	650	671	556	85.4489	101.566	65.2631	82.4636	92.3776	73.1605	112.182	192.986	68.4641	192.707	174.594	111.425	179.533	179.542	98.7028	139.944	136.006	112.992	541.273	547.091	-0.0159429	0.953782	0.998919	1073.17	563.436	0.92954	0.00435979	0.0502628	874.349	586.16	0.576895
SA_RS05320	1665	1783	1857	1808	1911	1730	1812	1596	2162	1807	1676	1405	1412	1476	1486	1271	1583	1242	357.648	385.741	355.317	433.341	382.5	367.546	348.742	449.511	345.518	390.401	376.256	335.199	349.786	391.661	358.24	368.049	356.774	388.312	1677.72	1548.52	0.115568	0.495169	0.998919	1607.29	1594.64	0.0115972	0.939344	0.997386	1743.62	1658.45	0.0722524
SA_RS05325	13480	11476	12597	11899	11237	10085	13397	12032	11776	11330	10010	9580	10098	9020	10935	8519	8814	6132	1130.6	1113.58	992.185	1089.04	1125.93	877.016	923.711	956	992.764	1003.23	921.151	877.248	803.096	913.368	778.83	837.745	949.858	748.579	11230.4	11682.1	-0.0568982	0.777453	0.998919	10469.3	12035.1	-0.201086	0.201766	0.543958	11228.7	12517.8	-0.156847
Novel00154	47	41	70	105	68	44	39	31	44	35	36	37	56	56	44	69	45	29	17.8019	14.6396	24.8482	17.5707	13.1004	24.5889	23.1802	16.131	18.0397	39.9786	12.8505	32.0873	21.947	14.8342	17.9569	16.5059	16.567	15.9876	44.4536	45.7808	-0.0399196	0.929251	0.998919	70.4821	47.1438	0.580559	0.297827	0.647023	49.7325	49.0048	0.027408
Novel00155	69	58	78	82	83	68	65	56	71	67	43	45	67	52	55	35	40	22	8.2369	7.68996	9.36978	7.83393	7.45864	7.19617	8.14068	8.20381	7.10702	9.8401	7.75306	5.12978	8.44291	5.58441	5.03068	8.03974	6.35043	3.82257	57.3871	64.1473	-0.158411	0.597584	0.998919	59.5922	66.0657	-0.14236	0.709647	0.924668	64.4075	68.6943	-0.0888445
SA_RS05330	645	275	508	445	363	428	541	456	565	507	463	383	429	357	510	356	350	255	419.441	348.662	326.82	202.34	330.851	269.13	288.819	355.633	358.997	290.899	319.597	284.235	201.149	327.557	239.79	275.66	294.432	241.362	376.478	509.73	-0.437434	0.14123	0.998919	431.087	525.474	-0.285692	0.167241	0.494217	505.535	546.577	-0.113476
SA_RS05335	51	50	114	82	92	62	87	94	134	150	89	92	106	61	123	78	51	66	59.0501	99.831	143.779	65.5024	121.432	81.8772	115.4	150.175	154.158	95.441	168.355	110.882	90.769	112.107	62.2117	71.0984	125.925	111.227	70.8603	79.124	-0.156746	0.74909	0.998919	101.241	81.3023	0.319811	0.493387	0.803587	118.742	84.4908	0.492808
SA_RS05340	594	478	584	514	816	667	655	497	694	862	592	747	395	506	425	444	659	796	153.251	167.476	119.386	139.534	143.064	151.339	131.729	173.308	118.69	133.306	215.579	140.642	179.393	166.162	179.124	170.436	227.831	298.915	512.57	516.494	-0.0117653	0.959735	0.998919	593.635	532.042	0.158134	0.602819	0.8728	537.689	553.47	-0.0419672
SA_RS05345	588	771	929	969	1597	3082	495	528	862	1561	1061	1402	656	1377	1171	1403	1802	2636	133.557	111.427	174.555	198.143	133.807	362.581	184.482	189.512	287.908	221.25	343.696	391.256	309.095	262.179	431.216	693.328	376.453	871.467	932.048	559.076	0.737511	0.103397	0.998919	1320.28	575.782	1.19743	0.000358096	0.00708348	955.755	598.562	0.675224
Novel00156	0	0	0	0	0	9	0	0	0	0	2	0	1	0	0	0	0	0	0	0	0.701	0	0	0	0	0	0	0	0	0	0	1.30197	0	5.33383	0	0	--	--	--	--	--	--	--	--	--	--	--	--	--
SA_RS05350	25745	20271	29684	33235	28214	30353	27799	26232	30274	30023	26744	27773	18240	17936	19900	21667	18910	20194	3294.22	3525.21	2734.17	2934.76	3744.97	2660.53	3320.73	3749.49	2756.28	4274.91	3723.9	3403.89	3076.27	3722.89	2549.2	3846.63	4201.05	3760.97	22252.1	22605.3	-0.0227317	0.927191	0.998919	27926.5	23285.2	0.262218	0.200786	0.543958	25161.5	24221.3	0.0549388
Novel00157	73	42	75	57	52	89	39	39	54	38	50	38	33	49	43	48	53	56	1.99163	1.0545	1.05472	1.2965	1.18715	1.54976	1.78895	1.42601	1.26988	1.56326	1.00497	1.60784	1.20889	1.48405	1.5234	2.40488	1.22559	2.22377	45.0496	45.5026	-0.017363	0.968982	0.998919	48.0681	46.998	0.0278357	0.953984	0.998246	53.9543	48.897	0.142244
SA_RS05355	29756	23431	32158	36894	30546	30114	29214	26389	30813	31343	25255	28045	18947	19076	22006	22870	19916	21625	4333.02	4216.03	3232.19	3860.51	4287.42	3220.23	4094.08	4343.03	3468.7	5400.61	4424.26	4088.83	3790.27	4000.9	3055.42	4343.13	4827.78	4583.43	23787.4	24495	-0.0422957	0.861878	0.998919	29944.9	25242.3	0.246463	0.292514	0.643364	26797.5	26258.8	0.0292948
SA_RS05360	43609	36579	46351	55837	44635	40416	42337	37918	44201	42824	36352	36069	28353	26797	32748	34157	32582	27325	4803.22	4621.39	3658.44	4558.54	4659.71	3421.58	4463.41	4712.28	3904.37	6182.3	4572.22	4619.05	4189.21	4355.91	3780.82	4408.88	4696.41	4380.61	34954.8	35962.5	-0.0410083	0.868071	0.998919	43758.7	37059.7	0.239715	0.323484	0.669655	38924.9	38551.1	0.0139148
SA_RS05365	43248	39787	45292	46558	46249	39965	39690	35397	41720	40894	35744	30959	30957	26671	34537	31876	35336	25246	4377.51	3981.42	3670.79	4556.58	3997.46	3129.56	4008.06	4087.41	3784.04	4737.25	4012.4	3961.33	3988.99	3936.03	3768.17	4006.44	3704.45	3719.39	35140.7	35980.5	-0.0340765	0.884507	0.998919	39365.2	37078.4	0.0863396	0.636964	0.890955	38478.3	38566	-0.00328844
SA_RS05370	93	81	132	109	119	129	103	99	181	152	110	95	99	77	131	105	122	85	47.9876	52.672	59.8441	47.2899	56.9952	46.0596	59.5486	90.3998	73.169	56.5384	76.0279	66.5199	52.323	61.7494	66.3221	65.9256	57.9489	63.8386	88.8151	94.1635	-0.0825023	0.770815	0.998919	120.869	96.9293	0.320153	0.241056	0.593215	141.505	100.783	0.490207
SA_RS05375	151	105	158	78	87	86	241	129	239	138	114	96	98	113	49	82	48	39	39.8234	62.9904	30.278	31.332	37.9584	34.548	36.4309	61.0101	13.9884	20.6789	35.2796	26.5516	19.5515	32.7085	13.3369	22.4635	29.9301	14.9708	120.036	152.821	-0.349952	0.360633	0.998919	97.9361	157.251	-0.68387	0.103051	0.378237	138.015	163.614	-0.245065
SA_RS05380	228	178	223	142	110	103	431	201	345	241	205	138	168	190	89	82	93	85	29.6535	55.5539	25.5971	26.1938	29.1672	28.6469	25.357	43.4313	12.5297	18.5652	30.3838	13.094	12.1908	29.0061	12.7431	13.2677	21.2176	16.0908	196.882	258.002	-0.390937	0.320767	0.998919	149.026	265.318	-0.830871	0.0843711	0.339992	204.25	276.046	-0.434339
SA_RS05385	87	85	124	120	63	46	275	141	222	124	104	93	67	88	40	76	27	37	15.5264	48.6386	14.0077	17.1636	28.0756	18.2062	19.3475	38.3485	7.7272	21.528	21.4515	16.6526	9.58059	20.192	5.07654	8.13071	19.6205	9.61108	108.458	132.68	-0.291835	0.626932	0.998919	104.644	136.238	-0.381242	0.508224	0.811012	119.626	141.776	-0.245078
SA_RS05390	94	61	78	67	44	37	180	108	203	140	137	52	55	64	39	48	39	31	16.5272	31.3645	11.3285	12.1349	21.1861	13.0447	11.9899	34.5469	7.42241	11.8418	23.8606	10.3616	6.59208	26.2051	7.22415	6.44303	10.8081	7.93323	80.4664	102.01	-0.343805	0.508525	0.998919	81.8285	104.915	-0.357665	0.524887	0.821918	99.9728	109.178	-0.127295
SA_RS05395	501	454	584	503	654	362	559	501	580	496	450	304	616	453	465	418	808	309	66.4337	73.4614	95.6911	68.1152	74.1217	69.6358	67.7041	74.4426	66.7442	67.0486	63.7553	68.0524	73.8972	64.9169	112.879	47.542	47.6541	59.6386	486.956	537.798	-0.142552	0.557585	0.998919	470.218	553.456	-0.23469	0.305532	0.65677	516.287	575.369	-0.155476
SA_RS05400	6383	6735	6272	7844	8013	8874	7224	6331	6632	8366	6365	8224	6000	6090	5066	6828	7138	6317	891.21	999.606	981.4	1063.97	986.244	985.724	765.618	896.277	765.65	1100.94	1132.29	1170.48	953.344	966.825	1049.99	1227.14	1357.42	1283.76	6623.39	6227.74	0.0888794	0.560586	0.998919	7642.7	6411.58	0.253363	0.0595861	0.278886	5696.35	6667.52	-0.227085
SA_RS05405	439	627	387	497	802	728	271	247	326	513	413	500	523	396	471	579	722	490	148.857	91.0692	207.753	240.553	93.4458	155.663	114.728	106.996	172.877	169.408	168.619	241.046	231.729	152.353	257.926	244.487	200.425	241.835	438.763	399.569	0.135461	0.781535	0.998919	536.117	411.675	0.381197	0.334513	0.680541	381.823	427.869	-0.164174
SA_RS05410	10312	9617	9766	3533	10182	5436	1067	856	1035	635	999	581	12054	12226	8805	4099	9566	3774	1085.43	111.306	1486.38	1145.34	100.528	1491.85	898.722	105.448	1003.22	373.828	64.791	529.726	913.251	114.398	1060.82	566.702	72.2951	578.199	7908.46	7712.14	0.0362664	0.971818	0.998919	2900.76	7958.96	-1.45619	0.125222	0.423221	6291.72	8268.88	-0.39424
Novel00158	368	314	323	656	513	727	322	253	267	447	292	445	278	377	290	406	326	393	43.9302	38.0949	38.8776	42.4113	33.6971	52.1722	33.7108	30.851	37.4734	78.7208	51.7256	59.5055	52.1833	37.9221	41.0001	85.9543	62.7986	68.285	327.381	306.604	0.0941972	0.726775	0.998919	499.093	315.969	0.659433	0.0122683	0.0986455	280.411	328.621	-0.229854
SA_RS05415	546	567	714	641	948	1274	439	340	634	985	712	936	700	771	1014	923	1022	970	126.437	100.749	189.897	148.559	87.8448	206.975	144.554	142.106	254.172	149.214	221.106	262.421	187.063	179.372	249.335	292.192	256.231	326.941	583.176	545.129	0.0976118	0.824631	0.998919	857.105	561.306	0.610867	0.102103	0.376555	766.207	583.403	0.393297
SA_RS05420	2720	4157	2414	3047	3548	3773	2110	2661	1941	2451	2047	3228	2471	3651	2372	2204	3512	2920	467.836	359.669	497.895	808.988	510.654	727.981	363.006	323.142	441.621	526.827	408.65	465.428	520.006	383.034	636.402	642.732	656.348	731.014	3623.11	2332.54	0.63539	0.0273284	0.73091	2554.55	2403.64	0.087921	0.710554	0.925326	2151.47	2499.24	-0.216193
SA_RS05425	254	618	286	278	248	143	223	182	273	269	278	206	491	402	350	299	393	117	188.403	163.929	426.654	518.656	150.62	345.671	185.469	196.001	281.017	207.286	193.415	272.296	156.749	224.333	307.113	105.053	180.633	126.316	415.574	317.816	0.387528	0.512461	0.998919	284.811	326.929	-0.198636	0.666238	0.900163	292.885	339.644	-0.213272
SA_RS05430	9823	5205	9947	5319	5864	4500	14712	9970	14178	8644	7792	3756	6988	4556	2974	3743	3450	3140	757.003	1123.62	630.879	453.849	857.246	407.024	670.188	1057.57	248.087	412.054	645.731	354.152	385.076	653.276	280.107	343.466	342.18	352.209	6803.28	9868.41	-0.536598	0.206718	0.998919	5728.61	10155.6	-0.825974	0.0230287	0.152927	8377.95	10565.3	-0.334659
Novel00159	20	11	13	28	20	39	11	7	9	7	12	17	8	18	7	16	7	16	17.2624	9.40936	8.08912	10.7424	6.74103	18.0106	9.80993	7.51894	6.54002	24.2941	5.8567	16.9554	14.7096	11.268	6.36534	33.3391	17.3459	20.1006	12.5313	12.1923	0.0327465	0.963681	1	17.1606	12.5949	0.439983	0.578882	1	9.0783	13.1053	-0.528027
SA_RS05435	448	662	409	443	522	526	261	346	335	423	335	519	393	427	478	399	526	355	379.773	219.272	390.282	634.952	327.249	419.621	303.124	274.874	438.615	377.503	347.592	415.274	377.065	308.948	469.768	441.621	520.102	438.018	495.579	353.235	0.488889	0.219386	0.998919	421.994	364.241	0.212501	0.507221	0.811012	393.515	378.7	0.0552398
SA_RS05440	1124	1288	1073	1159	1400	1617	773	929	822	993	908	1321	1015	1235	1294	1064	1265	1296	331.417	225.883	350.602	429.696	305.619	422.142	276.604	234.597	413.002	343.528	283.819	385.182	351.751	291.265	392.962	472.211	460.454	556.2	1195.17	932.009	0.358991	0.227461	0.998919	1077.76	960.671	0.165848	0.560282	0.845743	1028.82	998.837	0.0425583
Novel00160	9	9	12	10	11	6	25	10	26	12	16	9	7	5	9	5	2	5	7.00401	19.2815	6.38178	7.92471	8.68282	4.51084	8.16463	19.5848	7.58152	7.82303	9.05251	4.77738	7.29451	13.5462	1.63978	4.62459	8.27984	5.66359	8.26471	12.7141	-0.62568	0.434909	1	8.70128	13.0596	-0.582934	0.469336	1	14.8127	13.5896	0.119943
SA_RS05445	963	1393	1227	652	1143	1170	556	798	885	1044	875	821	1167	1586	1533	755	1474	1193	496.904	284.326	705.435	813.269	459.416	948.708	553.531	442.01	856.245	338.193	522.192	478.31	502.565	491.189	801.301	597.93	500.801	895.993	1310.64	871.938	0.588193	0.203924	0.998919	812.863	898.41	-0.144113	0.726776	0.933696	1178.25	933.707	0.335695
SA_RS05450	2689	2253	2757	2341	3061	3435	2315	1938	2297	3038	2048	2482	2322	1930	2281	2375	2437	2506	312.106	266.292	315.728	295.875	250.97	259.688	279.768	258.056	286.58	273.139	341.808	338.447	302.743	258.604	298.001	394.871	340.556	423.36	2116.06	2331.96	-0.140069	0.451552	0.998919	2574.63	2402.71	0.0996814	0.615134	0.878491	2329.98	2498.53	-0.100705
SA_RS05455	1847	1906	4140	2366	2984	2727	2806	2420	5278	3838	3803	3191	1714	2176	2917	1581	2510	2248	76.1773	114.694	82.8151	88.9444	111.36	104.04	149.283	210.703	130.228	98.0944	153.443	80.0583	104.871	170.639	109.065	111.394	155.583	134.95	2250.03	2009.2	0.163241	0.544217	0.998919	2513.4	2066.99	0.282222	0.410631	0.743523	3889.57	2149.86	0.855333
SA_RS05460	1738	1795	2561	1284	1958	1078	1877	1523	2844	1544	2219	952	1711	2112	1785	991	1550	887	271.4	290.483	313.004	317.148	265.349	382.329	349.64	429.865	301.723	201.556	233.717	189.998	260.539	376.974	255.002	166.724	175.741	201.605	1882.44	1696.07	0.150442	0.519182	0.998919	1254.1	1746.21	-0.477054	0.00548199	0.0589172	2267.59	1815.78	0.32078
SA_RS05465	2615	2321	4134	1893	2440	1577	3858	3081	5349	2852	3643	1584	2439	3241	2791	1388	1957	1078	408.35	597.061	446.182	410.084	536.796	586.709	564.394	808.492	471.77	297.154	431.711	266.113	324.676	618.89	321.961	243.899	292.409	245.018	2995.57	2814.53	0.0898772	0.75238	0.998919	1993.22	2895.69	-0.538647	0.0693324	0.301549	3865.2	3011.72	0.359954
Novel00161	2	2	3	1	3	3	6	2	4	6	2	6	5	2	2	4	0	0	1.53134	4.55292	4.48489	1.73264	1.70856	1.77523	2.00824	2.96445	1.65761	0.769686	4.45325	3.76026	1.95733	1.66597	0	2.275	5.43087	0	2.07587	4.17911	-1.00426	0.387285	1	3.67326	4.28932	-0.22486	0.848544	1	2.83287	4.45849	-0.644967
SA_RS05470	267	270	482	140	241	135	420	279	727	371	478	147	230	423	318	138	199	96	82.3047	128.309	83.0579	94.1703	95.9565	151.16	129.901	216.915	106.109	43.3823	110.859	52.2286	63.3038	160.301	64.6277	41.2159	53.5681	43.0727	337.6	288.467	0.226246	0.529088	0.998919	209.209	296.761	-0.503511	0.275779	0.628401	480.32	308.687	0.637688
SA_RS05480	1097	1144	1162	864	1431	1422	1024	1045	1307	1141	1068	875	1047	1372	1281	980	1315	964	150.51	139.237	168.285	177.591	159.967	218.22	139.385	173.571	190.247	119.163	151.749	165.082	167.3	159.413	190.08	193.23	141.919	192.51	1234.39	1010.57	0.288757	0.208598	0.998919	996.435	1040.85	-0.0631302	0.779164	0.952266	1201.63	1082.28	0.150788
SA_RS05485	265	295	234	191	329	254	181	204	217	237	232	197	217	209	259	214	329	212	86.7585	58.7274	83.2273	109.276	74.5166	79.3223	66.9781	68.7651	91.7858	62.8594	75.2138	86.0193	91.7828	82.632	113.479	82.3603	76.2444	101.023	244.533	211.46	0.210276	0.497274	0.998919	214.676	218.012	-0.0229239	0.937806	0.997386	227.91	226.698	0.00713428
SA_RS05490	1058	1113	1419	2261	2295	3138	766	769	931	1448	966	1611	876	918	950	1635	1769	1993	162.54	116.627	157.659	193.467	131.813	163.494	190.594	138.442	157.982	349.178	215.639	308.396	300.44	161.453	286.322	477.471	292.581	445.657	968.293	860.687	0.170104	0.5347	0.998919	1784.16	887.22	1.00789	0.000773259	0.0130099	1041.01	922.58	0.174543
SA_RS05495	261	175	303	265	366	345	208	168	261	247	245	227	212	153	236	234	224	211	145.766	115.126	138.705	110.583	104.684	99.058	147.948	141.091	142.671	148.776	133.72	160.453	174.179	148.859	131.8	190.832	149.871	171.52	171.438	216.589	-0.336708	0.145628	0.998919	248.801	223.226	0.155626	0.503043	0.809527	253.519	232.136	0.127886
SA_RS05500	449	539	469	433	653	497	417	374	358	380	359	432	383	350	280	337	381	359	163.96	150.912	163.844	222.698	152.377	148.164	149.732	126.537	110.677	158.946	134.511	151.09	203.19	142.62	146.578	179.748	186.488	190.811	435.919	396.857	0.135688	0.606683	0.998919	381.796	408.833	-0.0990817	0.596996	0.87042	347.696	425.158	-0.288818
SA_RS05505	481	358	649	543	705	606	462	368	502	452	399	413	426	368	410	439	555	345	126.154	120.086	130.89	106.237	107.686	111.889	148.817	127.439	116.399	143.162	114.915	141.363	157.559	113.847	153.356	157.415	128.05	131.702	378.551	435.295	-0.201258	0.250086	0.998919	477.807	448.365	0.0911853	0.650326	0.895995	491.22	466.256	0.0763179
[truncated: 2,100 more rows]
[truncated: 71 more columns]
